# Supplementary material for: Acid-base homeostasis orchestrated by NHE1 defines the pancreatic stellate cell phenotype in pancreatic cancer
Source: JCI Insight. 2023 Oct 9;8(19):e170928. doi: 10.1172/jci.insight.170928 (PMC10619433; doi:10.1172/jci.insight.170928)
Supplement: Supplemental table 1 [file jciinsight-8-170928-s104.xlsx]

## Sheet: Information
Data on the tab limma-voom_DE _table_pH7_4-pH6_6 contains the list of genes tested for differential expression between pH7.4-cultured PSCs versus pH6.6-cultured PSCs using limma 3.50.1.
Genes with CPM (count per million) < 0.5 were filtered out. Also, minimum of samples where each gene is expressed = 2
Below is the explanation for each column:
Geneid	Ensembl gene IDs
Name	The official gene symbol
EntrezID	Entrez gene Identifiers
Symolname	The full gene name
logFC	log2 fold change of pH7.4/pH6.6-cultured PSCs. A positive value indicates increased expression in PSCs cultured at pH7.4, whereas a negative value indicates higher expression upon culture at pH6.6
AveExpr	Average expression across all samples, in log2 CPM
t	logFC divided by its standard error
P.Value	Raw p-value (based on t) from test that logFC differs from 0
adj.P.Val	Benjamini-Hochberg false discovery rate adjusted p-value

## Sheet: limma-voom_DE_Table_pH7_4-pH6_6
Geneid	Name	EntrezID	Symolname	logFC	AveExpr	t	P.Value	adj.P.Val
ENSMUSG00000041577	Prelp	116847	proline arginine-rich end leucine-rich repeat	-3.53611	10.4111	-34.7545	4.5002e-10	4.81639e-06
ENSMUSG00000060550	H2-Q7	15018	histocompatibility 2, Q region locus 7	-3.72286	5.23623	-33.2894	6.3386e-10	4.81639e-06
ENSMUSG00000105504	Gbp5	229898	guanylate binding protein 5	-3.38379	4.44805	-28.6458	1.98309e-09	7.30071e-06
ENSMUSG00000005686	Ampd3	11717	adenosine monophosphate deaminase 3	-2.47191	7.48899	-28.3635	2.05179e-09	7.30071e-06
ENSMUSG00000020638	Cmpk2	22169	cytidine monophosphate (UMP-CMP) kinase 2, mitochondrial	-2.69289	4.60107	-27.1788	2.8751e-09	7.30071e-06
ENSMUSG00000074896	Ifit3	15959	interferon-induced protein with tetratricopeptide repeats 3	-2.42595	7.48508	-27.1322	2.88243e-09	7.30071e-06
ENSMUSG00000032661	Oas3	246727	2'-5' oligoadenylate synthetase 3	-3.18132	6.05678	-25.8842	4.28221e-09	9.17925e-06
ENSMUSG00000061232	H2-K1	14972	histocompatibility 2, K1, K region	-2.57015	9.99476	-25.0329	5.38372e-09	9.17925e-06
ENSMUSG00000062488	Ifit3b	667370	interferon-induced protein with tetratricopeptide repeats 3B	-2.21944	5.6835	-24.9604	5.43616e-09	9.17925e-06
ENSMUSG00000026822	Lcn2	16819	lipocalin 2	-3.93885	5.45454	-24.4625	6.8814e-09	9.91605e-06
ENSMUSG00000018001	Cyth3	19159	cytohesin 3	-2.60556	8.08968	-24.1173	7.17751e-09	9.91605e-06
ENSMUSG00000048960	Prex2	109294	phosphatidylinositol-3,4,5-trisphosphate-dependent Rac exchange factor 2	-2.5823	5.29699	-23.5793	8.52613e-09	1.07976e-05
ENSMUSG00000040280	Ndufa4l2	407790	Ndufa4, mitochondrial complex associated like 2	-3.21233	5.38626	-23.2398	9.8127e-09	1.1471e-05
ENSMUSG00000067212	H2-T23	15040	histocompatibility 2, T region locus 23	-2.91851	7.32115	-22.0969	1.42356e-08	1.54528e-05
ENSMUSG00000006342	Susd2	71733	sushi domain containing 2	-2.95729	7.57015	-21.648	1.66891e-08	1.59888e-05
ENSMUSG00000004221	Ikbkg	16151	inhibitor of kappaB kinase gamma	-2.13325	6.54488	-21.5321	1.68336e-08	1.59888e-05
ENSMUSG00000092035	Peg10	170676	paternally expressed 10	2.38051	4.82249	20.6945	2.29851e-08	2.05473e-05
ENSMUSG00000073409	H2-Q6	110557	histocompatibility 2, Q region locus 6	-3.61957	4.80982	-19.9846	3.18272e-08	2.6871e-05
ENSMUSG00000030790	Adm	11535	adrenomedullin	-2.71012	9.45573	-19.7121	3.37688e-08	2.70097e-05
ENSMUSG00000024308	Tapbp	21356	TAP binding protein	-1.78954	8.68927	-19.3816	3.73085e-08	2.83489e-05
ENSMUSG00000073411	H2-D1	14964	histocompatibility 2, D region locus 1	-2.24007	10.0741	-19.1931	4.06514e-08	2.86042e-05
ENSMUSG00000058793	Cds2	110911	CDP-diacylglycerol synthase (phosphatidate cytidylyltransferase) 2	-1.855	7.96206	-19.0956	4.18375e-08	2.86042e-05
ENSMUSG00000025780	Itih5	209378	inter-alpha (globulin) inhibitor H5	-4.23992	6.29525	-21.5862	4.32912e-08	2.86042e-05
ENSMUSG00000037428	Vgf	381677	VGF nerve growth factor inducible	-5.35013	6.36167	-22.8507	4.84597e-08	3.06851e-05
ENSMUSG00000029372	Ppbp	57349	pro-platelet basic protein	-4.40698	3.56124	-18.7528	5.39945e-08	3.23841e-05
ENSMUSG00000056870	Gulp1	70676	GULP, engulfment adaptor PTB domain containing 1	-1.9146	6.87681	-18.4073	5.54049e-08	3.23841e-05
ENSMUSG00000024371	C2	12263	complement component 2 (within H-2S)	-3.04725	4.97118	-18.2363	6.20845e-08	3.469e-05
ENSMUSG00000039997	Ifi203	15950	interferon activated gene 203	-2.18542	7.246	-18.0218	6.55503e-08	3.469e-05
ENSMUSG00000019577	Pdk4	27273	pyruvate dehydrogenase kinase, isoenzyme 4	-2.55947	4.07319	-17.9807	6.76021e-08	3.469e-05
ENSMUSG00000091649	Phf11b	236451	PHD finger protein 11B	-2.44771	3.95901	-17.9398	6.84806e-08	3.469e-05
ENSMUSG00000021728	Emb	13723	embigin	2.61981	5.67287	17.7177	7.58083e-08	3.67886e-05
ENSMUSG00000055413	H2-Q5	15016	histocompatibility 2, Q region locus 5	-2.82071	2.41443	-17.688	7.7465e-08	3.67886e-05
ENSMUSG00000045658	Pid1	98496	phosphotyrosine interaction domain containing 1	-1.79113	5.45164	-17.5359	7.99132e-08	3.68012e-05
ENSMUSG00000024357	Sil1	81500	endoplasmic reticulum chaperone SIL1 homolog (S. cerevisiae)	-1.9063	5.98948	-17.241	9.11026e-08	3.98744e-05
ENSMUSG00000009876	Cox4i2	84682	cytochrome c oxidase subunit 4I2	-2.71005	3.18508	-17.2849	9.18341e-08	3.98744e-05
ENSMUSG00000090523	Gypc	71683	glycophorin C	-1.88872	5.81955	-16.7509	1.13338e-07	4.78443e-05
ENSMUSG00000006221	Hspb7	29818	heat shock protein family, member 7 (cardiovascular)	-2.80064	4.9777	-16.7486	1.17125e-07	4.81066e-05
ENSMUSG00000038393	Txnip	56338	thioredoxin interacting protein	-1.7715	7.6024	-16.3908	1.33312e-07	5.33143e-05
ENSMUSG00000021806	Nid2	18074	nidogen 2	-2.18823	11.1345	-16.0092	1.60957e-07	6.27195e-05
ENSMUSG00000037379	Spon2	100689	spondin 2, extracellular matrix protein	-2.02135	6.96961	-15.8951	1.69097e-07	6.28063e-05
ENSMUSG00000040987	Mill2	243864	MHC I like leukocyte 2	-2.99211	3.56636	-15.9708	1.69445e-07	6.28063e-05
ENSMUSG00000028047	Thbs3	21827	thrombospondin 3	1.96649	4.96612	15.7575	1.80328e-07	6.38617e-05
ENSMUSG00000026896	Ifih1	71586	interferon induced with helicase C domain 1	-1.48588	7.2182	-15.7371	1.80697e-07	6.38617e-05
ENSMUSG00000028037	Ifi44	99899	interferon-induced protein 44	-1.99518	7.57919	-15.6495	1.90087e-07	6.56534e-05
ENSMUSG00000002997	Prkar2b	19088	protein kinase, cAMP dependent regulatory, type II beta	-2.8156	5.96653	-16.2453	2.11546e-07	6.8478e-05
ENSMUSG00000060519	Tor3a	30935	torsin family 3, member A	-1.62456	6.93671	-15.3778	2.15439e-07	6.8478e-05
ENSMUSG00000026586	Prrx1	18933	paired related homeobox 1	-1.66743	9.58013	-15.3769	2.15658e-07	6.8478e-05
ENSMUSG00000068245	Phf11d	219132	PHD finger protein 11D	-1.63848	7.08887	-15.3374	2.198e-07	6.8478e-05
ENSMUSG00000060802	B2m	12010	beta-2 microglobulin	-2.03794	10.8208	-15.2977	2.2592e-07	6.8478e-05
ENSMUSG00000045932	Ifit2	15958	interferon-induced protein with tetratricopeptide repeats 2	-1.46815	5.79633	-15.2584	2.28113e-07	6.8478e-05
ENSMUSG00000070427	Il18bp	16068	interleukin 18 binding protein	-2.52492	4.45756	-15.2967	2.29807e-07	6.8478e-05
ENSMUSG00000026069	Il1rl1	17082	interleukin 1 receptor-like 1	4.54767	0.925729	15.3701	2.46307e-07	7.19831e-05
ENSMUSG00000000386	Mx1	17857	MX dynamin-like GTPase 1	-4.68175	2.45077	-15.2953	2.57414e-07	7.38098e-05
ENSMUSG00000082292	NA	NA	NA	-2.59379	3.784	-14.8317	2.90849e-07	8.04552e-05
ENSMUSG00000024678	Ms4a4d	66607	membrane-spanning 4-domains, subfamily A, member 4D	-1.9418	7.7002	-14.7546	2.95947e-07	8.04552e-05
ENSMUSG00000039616	Mocos	68591	molybdenum cofactor sulfurase	-2.27313	3.87618	-14.7598	2.98008e-07	8.04552e-05
ENSMUSG00000026443	Lrrn2	16980	leucine rich repeat protein 2, neuronal	1.91885	5.15765	14.7155	3.01767e-07	8.04552e-05
ENSMUSG00000036854	Hspb6	243912	heat shock protein, alpha-crystallin-related, B6	-1.61245	5.29475	-14.5427	3.28049e-07	8.33312e-05
ENSMUSG00000050315	Synpo2	118449	synaptopodin 2	-1.94452	6.35149	-14.5445	3.29699e-07	8.33312e-05
ENSMUSG00000067235	H2-Q10	15007	histocompatibility 2, Q region locus 10	-4.27188	2.60706	-14.7307	3.34319e-07	8.33312e-05
ENSMUSG00000085781	NA	NA	NA	3.05853	3.26676	14.5852	3.37241e-07	8.33312e-05
ENSMUSG00000037321	Tap1	21354	transporter 1, ATP-binding cassette, sub-family B (MDR/TAP)	-1.43739	6.66743	-14.4704	3.3997e-07	8.33312e-05
ENSMUSG00000025498	Irf7	54123	interferon regulatory factor 7	-1.74579	9.09648	-14.4066	3.52752e-07	8.33342e-05
ENSMUSG00000028631	Kcnq4	60613	potassium voltage-gated channel, subfamily Q, member 4	-3.23503	2.93441	-14.5122	3.53432e-07	8.33342e-05
ENSMUSG00000031881	Cdh16	12556	cadherin 16	6.33346	0.753311	14.8086	3.56434e-07	8.33342e-05
ENSMUSG00000015085	Entpd2	12496	ectonucleoside triphosphate diphosphohydrolase 2	-3.04639	4.09687	-14.4464	3.66681e-07	8.44311e-05
ENSMUSG00000064215	Ifi27	52668	interferon, alpha-inducible protein 27	1.92456	6.15848	14.258	3.82698e-07	8.66916e-05
ENSMUSG00000037921	Ddx60	234311	DExD/H box helicase 60	-1.53103	4.84266	-14.2096	3.90067e-07	8.66916e-05
ENSMUSG00000021069	Pygl	110095	liver glycogen phosphorylase	-1.51116	6.92145	-14.1922	3.93612e-07	8.66916e-05
ENSMUSG00000108658	NA	NA	NA	-3.18447	2.69856	-14.1596	4.24117e-07	9.20758e-05
ENSMUSG00000090272	Mndal	100040462	myeloid nuclear differentiation antigen like	-1.75635	6.54482	-13.9173	4.57307e-07	9.78829e-05
ENSMUSG00000005803	Sqor	59010	sulfide quinone oxidoreductase	-1.87351	6.16215	-13.8814	4.67313e-07	9.86354e-05
ENSMUSG00000078716	Tmem8b	242409	transmembrane protein 8B	-2.48872	2.53143	-13.884	4.75723e-07	9.87728e-05
ENSMUSG00000045672	Col27a1	373864	collagen, type XXVII, alpha 1	2.50066	4.39606	13.8646	4.80962e-07	9.87728e-05
ENSMUSG00000020641	Rsad2	58185	radical S-adenosyl methionine domain containing 2	-1.85967	4.91393	-13.6326	5.3499e-07	0.000108403
ENSMUSG00000040543	Pitpnm3	327958	PITPNM family member 3	-1.98468	4.28171	-13.3425	6.30212e-07	0.000126017
ENSMUSG00000039787	Cercam	99151	cerebral endothelial cell adhesion molecule	-1.40643	6.10819	-13.2478	6.58689e-07	0.000130001
ENSMUSG00000036181	H1f2	50708	H1.2 linker histone, cluster member	1.93539	5.14506	13.1555	6.99466e-07	0.00013432
ENSMUSG00000054779	NA	NA	NA	-2.07472	3.68247	-13.1501	7.04175e-07	0.00013432
ENSMUSG00000045680	Tcf21	21412	transcription factor 21	-1.73233	5.83405	-13.1118	7.14137e-07	0.00013432
ENSMUSG00000028476	Reck	53614	reversion-inducing-cysteine-rich protein with kazal motifs	-1.6998	6.12129	-13.1065	7.15924e-07	0.00013432
ENSMUSG00000063415	Cyp26b1	232174	cytochrome P450, family 26, subfamily b, polypeptide 1	-1.76084	8.46344	-12.9221	7.9658e-07	0.00014763
ENSMUSG00000041571	Selenow	20364	selenoprotein W	-1.56256	7.07883	-12.759	8.73174e-07	0.000159875
ENSMUSG00000073491	Ifi213	623121	interferon activated gene 213	-3.55138	2.43197	-12.741	9.53611e-07	0.000172524
ENSMUSG00000022096	Hr	15460	lysine demethylase and nuclear receptor corepressor	-2.3205	4.94433	-12.6597	9.66792e-07	0.000172851
ENSMUSG00000073405	H2-T-ps	667803	histocompatibility 2, T region locus, pseudogene	-2.04483	2.65147	-12.5664	9.87027e-07	0.000174417
ENSMUSG00000035929	H2-Q4	15015	histocompatibility 2, Q region locus 4	-1.42991	6.46997	-12.4946	1.01914e-06	0.00017767
ENSMUSG00000048644	Ctxn1	330695	cortexin 1	2.50614	3.6572	12.5235	1.02882e-06	0.00017767
ENSMUSG00000026825	Dnm1	13429	dynamin 1	-2.07401	4.47084	-12.4308	1.07089e-06	0.000181132
ENSMUSG00000028268	Gbp3	55932	guanylate binding protein 3	-1.63338	7.81898	-12.4124	1.0727e-06	0.000181132
ENSMUSG00000056494	Cngb3	30952	cyclic nucleotide gated channel beta 3	-5.48136	-0.897456	-12.6787	1.09819e-06	0.000183397
ENSMUSG00000018217	Pmp22	18858	peripheral myelin protein 22	-1.36884	8.57877	-12.3453	1.11392e-06	0.000184003
ENSMUSG00000066113	Adamtsl1	77739	ADAMTS-like 1	-1.95106	6.96046	-12.3591	1.12636e-06	0.000184056
ENSMUSG00000031983	2310022B05Rik	69551	RIKEN cDNA 2310022B05 gene	-1.38372	8.34898	-12.2884	1.15292e-06	0.000185585
ENSMUSG00000038387	Rras	20130	related RAS viral (r-ras) oncogene	-1.4201	6.63811	-12.2785	1.16013e-06	0.000185585
ENSMUSG00000049100	Pcdh10	18526	protocadherin 10	2.72406	2.82224	12.3003	1.18735e-06	0.00018796
ENSMUSG00000022587	Ly6e	17069	lymphocyte antigen 6 complex, locus E	-1.80052	10.9699	-12.1942	1.22713e-06	0.000191735
ENSMUSG00000049932	H2ax	15270	H2A.X variant histone	1.9645	4.93637	12.184	1.23928e-06	0.000191735
ENSMUSG00000020620	Abca8b	27404	ATP-binding cassette, sub-family A (ABC1), member 8b	-2.74548	3.55635	-12.2184	1.24905e-06	0.000191735
ENSMUSG00000006205	Htra1	56213	HtrA serine peptidase 1	-2.01131	8.32984	-12.1574	1.27553e-06	0.000193383
ENSMUSG00000079363	Gbp4	17472	guanylate binding protein 4	-2.51745	2.7752	-12.155	1.28523e-06	0.000193383
ENSMUSG00000017754	Pltp	18830	phospholipid transfer protein	-2.09382	4.03748	-12.0397	1.35857e-06	0.000202413
ENSMUSG00000026222	Sp100	20684	nuclear antigen Sp100	-1.35578	7.66584	-11.9839	1.38854e-06	0.000204871
ENSMUSG00000038608	Dock10	210293	dedicator of cytokinesis 10	-2.13336	4.472	-11.9113	1.47267e-06	0.000215193
ENSMUSG00000056445	Hoxaas2	105242657	Hoxa cluster antisense RNA 2	-2.34911	2.81211	-11.8967	1.49713e-06	0.00021658
ENSMUSG00000079018	Ly6c1	17067	lymphocyte antigen 6 complex, locus C1	-2.93431	5.91404	-13.4055	1.5107e-06	0.00021658
ENSMUSG00000031355	Arhgap6	11856	Rho GTPase activating protein 6	-1.9328	5.24116	-11.8371	1.5339e-06	0.00021658
ENSMUSG00000025083	Afap1l2	226250	actin filament associated protein 1-like 2	-1.67015	6.16273	-11.8235	1.53916e-06	0.00021658
ENSMUSG00000035566	Pcdh17	219228	protocadherin 17	3.75377	0.809562	11.8787	1.62432e-06	0.000226466
ENSMUSG00000000732	Icosl	50723	icos ligand	-1.94887	2.93547	-11.7173	1.65449e-06	0.000228575
ENSMUSG00000036908	Unc93b1	54445	unc-93 homolog B1, TLR signaling regulator	-1.43688	6.18433	-11.6479	1.7147e-06	0.00023476
ENSMUSG00000070867	Trabd2b	666048	TraB domain containing 2B	1.70191	6.55141	11.6116	1.76021e-06	0.000238839
ENSMUSG00000024675	Ms4a4c	64380	membrane-spanning 4-domains, subfamily A, member 4C	-3.51935	0.92739	-11.7072	1.78558e-06	0.000240137
ENSMUSG00000068874	Selenbp1	20341	selenium binding protein 1	-2.65318	3.95122	-11.6658	1.84492e-06	0.000245582
ENSMUSG00000039699	Batf2	74481	basic leucine zipper transcription factor, ATF-like 2	-2.41697	2.26839	-11.5575	1.85923e-06	0.000245582
ENSMUSG00000028962	Slc4a2	20535	solute carrier family 4 (anion exchanger), member 2	1.28852	7.02695	11.4863	1.89938e-06	0.000245582
ENSMUSG00000003617	Cp	12870	ceruloplasmin	-2.62421	7.9865	-12.7766	1.90925e-06	0.000245582
ENSMUSG00000033361	Prrg3	208748	proline rich Gla (G-carboxyglutamic acid) 3 (transmembrane)	-2.03618	5.26691	-11.5122	1.91011e-06	0.000245582
ENSMUSG00000038146	Notch3	18131	notch 3	-3.0671	6.85518	-13.3928	1.9359e-06	0.000245582
ENSMUSG00000006675	P4htm	74443	prolyl 4-hydroxylase, transmembrane (endoplasmic reticulum)	-2.07466	3.14584	-11.4646	1.95021e-06	0.000245582
ENSMUSG00000068923	Syt11	229521	synaptotagmin XI	1.81291	4.30846	11.4299	1.98158e-06	0.000245582
ENSMUSG00000030674	Qprt	67375	quinolinate phosphoribosyltransferase	-2.81675	2.08952	-11.4856	1.98176e-06	0.000245582
ENSMUSG00000040488	Ltbp4	108075	latent transforming growth factor beta binding protein 4	-2.20891	5.45984	-11.827	1.98766e-06	0.000245582
ENSMUSG00000033031	Cip2a	224171	cell proliferation regulating inhibitor of protein phosphatase 2A	1.77223	5.00103	11.3774	2.04837e-06	0.000246394
ENSMUSG00000029470	P2rx4	18438	purinergic receptor P2X, ligand-gated ion channel 4	-1.78983	5.70966	-11.3732	2.05464e-06	0.000246394
ENSMUSG00000053279	Aldh1a1	11668	aldehyde dehydrogenase family 1, subfamily A1	-2.34879	6.78375	-12.2416	2.05791e-06	0.000246394
ENSMUSG00000101389	Ms4a4a	666907	membrane-spanning 4-domains, subfamily A, member 4A	-3.00875	2.25937	-11.4341	2.0684e-06	0.000246394
ENSMUSG00000022894	Adamts5	23794	a disintegrin-like and metallopeptidase (reprolysin type) with thrombospondin type 1 motif, 5 (aggrecanase-2)	-1.56328	10.0011	-11.343	2.08793e-06	0.000246394
ENSMUSG00000043017	Ptgir	19222	prostaglandin I receptor (IP)	-1.8398	5.55071	-11.3473	2.09152e-06	0.000246394
ENSMUSG00000025855	Prkar1b	19085	protein kinase, cAMP dependent regulatory, type I beta	-1.43746	5.89337	-11.316	2.12242e-06	0.000247477
ENSMUSG00000044703	Phf11a	219131	PHD finger protein 11A	-2.72511	1.865	-11.3648	2.13329e-06	0.000247477
ENSMUSG00000014782	Plekhg4	102075	pleckstrin homology domain containing, family G (with RhoGef domain) member 4	4.44586	0.627932	11.4512	2.21559e-06	0.000254883
ENSMUSG00000096727	Psmb9	16912	proteasome (prosome, macropain) subunit, beta type 9 (large multifunctional peptidase 2)	-2.10548	3.67138	-11.259	2.23067e-06	0.000254883
ENSMUSG00000015852	Fcrls	80891	Fc receptor-like S, scavenger receptor	3.6966	0.936506	11.3564	2.25842e-06	0.000256129
ENSMUSG00000003779	Kif20a	19348	kinesin family member 20A	1.70243	5.3902	11.1554	2.3654e-06	0.000263206
ENSMUSG00000056116	H2-T22	15039	histocompatibility 2, T region locus 22	-1.5747	6.83179	-11.1497	2.37006e-06	0.000263206
ENSMUSG00000034855	Cxcl10	15945	chemokine (C-X-C motif) ligand 10	-2.45495	4.6948	-11.6116	2.37278e-06	0.000263206
ENSMUSG00000071656	Lrrn4cl	68852	LRRN4 C-terminal like	-2.23615	6.16961	-11.6928	2.58531e-06	0.000284702
ENSMUSG00000024235	Map3k8	26410	mitogen-activated protein kinase kinase kinase 8	-1.85853	3.63929	-10.9725	2.67899e-06	0.000292897
ENSMUSG00000075602	Ly6a	110454	lymphocyte antigen 6 complex, locus A	-2.01491	10.4359	-10.9409	2.74694e-06	0.00029818
ENSMUSG00000024737	Slc15a3	65221	solute carrier family 15, member 3	-1.45759	6.08858	-10.8815	2.83091e-06	0.000304356
ENSMUSG00000109341	NA	NA	NA	-2.43926	2.14992	-10.911	2.84389e-06	0.000304356
ENSMUSG00000039853	Trim14	74735	tripartite motif-containing 14	-1.98408	2.74909	-10.8768	2.86581e-06	0.000304558
ENSMUSG00000035184	Fam124a	629059	family with sequence similarity 124, member A	-3.05326	3.56702	-11.2908	2.88613e-06	0.000304587
ENSMUSG00000028469	Npr2	230103	natriuretic peptide receptor 2	-1.53864	5.68079	-10.8276	2.9383e-06	0.000307954
ENSMUSG00000051652	Lrrc3	237387	leucine rich repeat containing 3	-1.65525	3.65037	-10.7871	3.02472e-06	0.00031484
ENSMUSG00000036446	Lum	17022	lumican	-1.95508	6.54814	-11.1151	3.07797e-06	0.000317479
ENSMUSG00000104713	Gbp6	100702	guanylate binding protein 6	-1.66139	3.58522	-10.7549	3.09185e-06	0.000317479
ENSMUSG00000024924	Vldlr	22359	very low density lipoprotein receptor	-1.54919	5.83545	-10.7412	3.11642e-06	0.000317608
ENSMUSG00000039007	Cpq	54381	carboxypeptidase Q	-1.70571	6.00038	-10.7298	3.14762e-06	0.000317608
ENSMUSG00000026768	Itga8	241226	integrin alpha 8	-2.2927	3.08053	-10.7491	3.15581e-06	0.000317608
ENSMUSG00000028015	Ctso	229445	cathepsin O	-1.71686	5.35767	-10.7128	3.18501e-06	0.000318438
ENSMUSG00000025085	Ablim1	226251	actin-binding LIM protein 1	-1.47893	5.74287	-10.6719	3.26529e-06	0.000324331
ENSMUSG00000039405	Prss23	76453	protease, serine 23	-1.46989	8.67251	-10.6508	3.31257e-06	0.00032689
ENSMUSG00000054580	Pla2r1	18779	phospholipase A2 receptor 1	-1.66098	6.11069	-10.6173	3.39765e-06	0.000333123
ENSMUSG00000030867	Plk1	18817	polo like kinase 1	1.93581	4.96477	10.5963	3.46626e-06	0.000337672
ENSMUSG00000062563	Cys1	12879	cystin 1	-3.91365	1.00161	-10.6488	3.67168e-06	0.000355405
ENSMUSG00000027187	Cat	12359	catalase	-1.48463	7.16566	-10.4624	3.77503e-06	0.000363096
ENSMUSG00000023960	Enpp5	83965	ectonucleotide pyrophosphatase/phosphodiesterase 5	-1.75269	5.24373	-10.4527	3.81462e-06	0.000364596
ENSMUSG00000000325	NA	NA	NA	-1.57155	5.90207	-10.4104	3.91847e-06	0.000370025
ENSMUSG00000028909	Ptpru	19273	protein tyrosine phosphatase, receptor type, U	-1.6325	4.60812	-10.411	3.92012e-06	0.000370025
ENSMUSG00000086742	Gm16201	102635948	predicted gene 16201	-3.33424	1.14011	-10.4758	4.00636e-06	0.000375831
ENSMUSG00000020009	Ifngr1	15979	interferon gamma receptor 1	-1.3576	7.07121	-10.3558	4.06402e-06	0.000378344
ENSMUSG00000028270	Gbp2	14469	guanylate binding protein 2	-1.54436	6.639	-10.351	4.08422e-06	0.000378344
ENSMUSG00000071547	Nt5dc2	70021	5'-nucleotidase domain containing 2	1.57162	5.04881	10.3433	4.10784e-06	0.000378344
ENSMUSG00000097467	NA	NA	NA	3.15224	0.958271	10.4044	4.1702e-06	0.000381774
ENSMUSG00000005465	Il27ra	50931	interleukin 27 receptor, alpha	-2.12881	2.59397	-10.3073	4.26566e-06	0.000388175
ENSMUSG00000023341	Mx2	17858	MX dynamin-like GTPase 2	-1.43321	4.34413	-10.2578	4.35792e-06	0.00039421
ENSMUSG00000039236	Isg20	57444	interferon-stimulated protein	-1.54351	4.56055	-10.2479	4.39353e-06	0.000394556
ENSMUSG00000032006	Pdgfd	71785	platelet-derived growth factor, D polypeptide	-1.30743	5.4694	-10.2386	4.41448e-06	0.000394556
ENSMUSG00000002055	Spag5	54141	sperm associated antigen 5	1.50903	4.43136	10.2327	4.43963e-06	0.000394556
ENSMUSG00000014776	Nol3	78688	nucleolar protein 3 (apoptosis repressor with CARD domain)	-1.60211	3.93784	-10.2155	4.49917e-06	0.000397522
ENSMUSG00000041431	Ccnb1	268697	cyclin B1	1.96632	4.5193	10.1736	4.66961e-06	0.000410197
ENSMUSG00000087187	NA	NA	NA	3.64937	0.273064	10.269	4.71834e-06	0.000412095
ENSMUSG00000037997	Parp11	101187	poly (ADP-ribose) polymerase family, member 11	-1.44391	5.99594	-10.1276	4.78332e-06	0.000415383
ENSMUSG00000040253	Gbp7	229900	guanylate binding protein 7	-1.53962	6.05009	-10.1115	4.84369e-06	0.000418236
ENSMUSG00000092837	Rpph1	85029	ribonuclease P RNA component H1	6.10723	-2.43709	10.3979	4.90863e-06	0.000421449
ENSMUSG00000040466	Blvrb	233016	biliverdin reductase B (flavin reductase (NADPH))	-1.76152	5.03724	-10.0848	4.95414e-06	0.000422966
ENSMUSG00000046794	Ppp1r3b	244416	protein phosphatase 1, regulatory subunit 3B	-1.51124	4.02816	-10.0558	5.04037e-06	0.000427924
ENSMUSG00000057315	Arhgap24	231532	Rho GTPase activating protein 24	-1.36824	6.33455	-10.0142	5.1883e-06	0.000438037
ENSMUSG00000059824	Dbp	13170	D site albumin promoter binding protein	-2.61756	3.32468	-10.0061	5.44918e-06	0.000455311
ENSMUSG00000027996	Sfrp2	20319	secreted frizzled-related protein 2	2.36985	5.289	10.6754	5.47583e-06	0.000455311
ENSMUSG00000033350	Chst2	54371	carbohydrate sulfotransferase 2	1.7026	4.26213	9.94362	5.48279e-06	0.000455311
ENSMUSG00000050737	Ptges	64292	prostaglandin E synthase	-1.36358	7.21923	-9.89072	5.6773e-06	0.000466703
ENSMUSG00000029177	Cenpa	12615	centromere protein A	1.94469	4.40622	9.90203	5.68138e-06	0.000466703
ENSMUSG00000028614	Ndc1	72787	NDC1 transmembrane nucleoporin	1.18616	5.51698	9.86771	5.76961e-06	0.000469693
ENSMUSG00000087543	Gm16576	100504191	predicted gene 16576	-3.08657	1.45743	-9.9443	5.77961e-06	0.000469693
ENSMUSG00000079505	NA	NA	NA	-2.73901	1.21941	-9.86159	6.03291e-06	0.000487671
ENSMUSG00000034842	Art3	109979	ADP-ribosyltransferase 3	-1.82863	4.78309	-9.79797	6.11699e-06	0.000491852
ENSMUSG00000025934	Gsta3	14859	glutathione S-transferase, alpha 3	-2.65586	4.67249	-10.6332	6.15087e-06	0.000491973
ENSMUSG00000022971	Ifnar2	15976	interferon (alpha and beta) receptor 2	-1.41849	6.98859	-9.75684	6.26908e-06	0.000496165
ENSMUSG00000020312	Shc2	216148	SHC (Src homology 2 domain containing) transforming protein 2	-1.4692	4.54587	-9.75605	6.27545e-06	0.000496165
ENSMUSG00000040033	Stat2	20847	signal transducer and activator of transcription 2	-1.28505	8.00435	-9.74886	6.30123e-06	0.000496165
ENSMUSG00000024795	Kif20b	240641	kinesin family member 20B	1.57936	4.45344	9.74102	6.35362e-06	0.000497711
ENSMUSG00000039191	Rbpj	19664	recombination signal binding protein for immunoglobulin kappa J region	-1.35579	6.44315	-9.72538	6.41459e-06	0.00049991
ENSMUSG00000006398	Cdc20	107995	cell division cycle 20	1.78732	5.29168	9.73044	6.48176e-06	0.000502568
ENSMUSG00000039501	Znfx1	98999	zinc finger, NFX1-type containing 1	-1.43083	7.71101	-9.69278	6.57584e-06	0.000505032
ENSMUSG00000045328	Cenpe	229841	centromere protein E	1.77985	5.37581	9.7085	6.59167e-06	0.000505032
ENSMUSG00000031015	Swap70	20947	SWA-70 protein	-1.27255	6.17403	-9.68389	6.61324e-06	0.000505032
ENSMUSG00000047878	A4galt	239559	alpha 1,4-galactosyltransferase	-2.24643	4.69833	-10.1283	6.67485e-06	0.000505114
ENSMUSG00000022322	Shcbp1	20419	Shc SH2-domain binding protein 1	1.7093	3.89733	9.67627	6.68079e-06	0.000505114
ENSMUSG00000043263	Ifi209	236312	interferon activated gene 209	-2.89649	3.21131	-9.97934	6.86707e-06	0.000516628
ENSMUSG00000030513	Pcsk6	18553	proprotein convertase subtilisin/kexin type 6	-2.09975	7.61243	-10.3092	6.93209e-06	0.00051895
ENSMUSG00000042851	Zc3h6	78751	zinc finger CCCH type containing 6	-2.36809	2.80918	-9.58659	7.2842e-06	0.000536335
ENSMUSG00000097451	NA	NA	NA	1.35312	6.25584	9.55059	7.31293e-06	0.000536335
ENSMUSG00000069892	9930111J21Rik2	245240	RIKEN cDNA 9930111J21 gene 2	-2.00646	3.51436	-9.56357	7.32068e-06	0.000536335
ENSMUSG00000038155	Gstp2	14869	glutathione S-transferase, pi 2	-2.67296	0.583955	-9.59318	7.34549e-06	0.000536335
ENSMUSG00000038371	Sbf2	319934	SET binding factor 2	-1.27825	6.87864	-9.54149	7.36059e-06	0.000536335
ENSMUSG00000028957	Per3	18628	period circadian clock 3	-1.62035	4.56736	-9.54276	7.37606e-06	0.000536335
ENSMUSG00000038530	Rgs4	19736	regulator of G-protein signaling 4	1.80065	4.7296	9.52463	7.50165e-06	0.000542869
ENSMUSG00000043822	Adamtsl5	66548	ADAMTS-like 5	-1.39891	4.66618	-9.50973	7.54507e-06	0.00054317
ENSMUSG00000039529	Atp8b1	54670	ATPase, class I, type 8B, member 1	-1.48441	6.57981	-9.50508	7.57728e-06	0.00054317
ENSMUSG00000050141	Fam205c	277773	family with sequence similarity 205, member C	-3.05448	0.634925	-9.5702	7.62019e-06	0.000543681
ENSMUSG00000061740	Cyp2d22	56448	cytochrome P450, family 2, subfamily d, polypeptide 22	-1.83042	4.55897	-9.47894	7.77145e-06	0.000551418
ENSMUSG00000028197	Col24a1	71355	collagen, type XXIV, alpha 1	4.83091	1.52937	9.79872	7.80121e-06	0.000551418
ENSMUSG00000035273	Hpse	15442	heparanase	-1.46858	4.87135	-9.45859	7.84886e-06	0.000552218
ENSMUSG00000029695	Aass	30956	aminoadipate-semialdehyde synthase	2.19372	2.70418	9.46561	7.93221e-06	0.000555511
ENSMUSG00000069910	Spdl1	70385	spindle apparatus coiled-coil protein 1	1.66354	4.00533	9.42006	8.10298e-06	0.000562852
ENSMUSG00000022687	Boc	117606	biregional cell adhesion molecule-related/down-regulated by oncogenes (Cdon) binding protein	-1.11465	6.91069	-9.41326	8.11111e-06	0.000562852
ENSMUSG00000015053	Gata2	14461	GATA binding protein 2	2.33125	2.8233	9.43185	8.18075e-06	0.000565104
ENSMUSG00000020848	Doc2b	13447	double C2, beta	-3.32203	0.850758	-9.48302	8.26243e-06	0.000568163
ENSMUSG00000058297	Spock2	94214	sparc/osteonectin, cwcv and kazal-like domains proteoglycan 2	-2.40378	2.49068	-9.39158	8.4616e-06	0.00057666
ENSMUSG00000012443	Kif11	16551	kinesin family member 11	1.54689	5.17776	9.35816	8.48329e-06	0.00057666
ENSMUSG00000034422	Parp14	547253	poly (ADP-ribose) polymerase family, member 14	-1.35797	7.66837	-9.35188	8.50997e-06	0.00057666
ENSMUSG00000066677	Ifi208	100033459	interferon activated gene 208	-3.49415	4.18848	-10.6377	8.53938e-06	0.00057666
ENSMUSG00000055172	C1ra	50909	complement component 1, r subcomponent A	-2.22832	7.84106	-10.2747	8.57571e-06	0.00057666
ENSMUSG00000032000	Birc3	11796	baculoviral IAP repeat-containing 3	-1.38401	4.74249	-9.31337	8.76797e-06	0.000586991
ENSMUSG00000027469	Tpx2	72119	TPX2, microtubule-associated	1.47353	6.2855	9.30265	8.84743e-06	0.000589712
ENSMUSG00000092203	1110038B12Rik	68763	RIKEN cDNA 1110038B12 gene	1.56639	4.27454	9.29386	8.91695e-06	0.000591751
ENSMUSG00000030605	Mfge8	17304	milk fat globule EGF and factor V/VIII domain containing	-1.60685	9.39593	-9.28882	8.95662e-06	0.000591799
ENSMUSG00000029334	Prkg2	19092	protein kinase, cGMP-dependent, type II	3.65698	1.34705	9.35351	9.30208e-06	0.00061118
ENSMUSG00000034708	Grn	14824	granulin	-1.20144	9.29824	-9.23203	9.33037e-06	0.00061118
ENSMUSG00000073555	Gm4951	240327	predicted gene 4951	-1.62691	4.8832	-9.21849	9.46219e-06	0.000615535
ENSMUSG00000049191	Rtl5	331474	retrotransposon Gag like 5	-1.47548	3.42836	-9.21401	9.47787e-06	0.000615535
ENSMUSG00000097651	4930461G14Rik	74879	RIKEN cDNA 4930461G14 gene	5.62331	-3.22208	9.45415	9.59345e-06	0.00062039
ENSMUSG00000002297	Dbf4	27214	DBF4 zinc finger	1.47149	4.77481	9.17862	9.74302e-06	0.000627393
ENSMUSG00000040170	Fmo2	55990	flavin containing monooxygenase 2	-1.58992	4.48845	-9.1598	9.90105e-06	0.00063117
ENSMUSG00000042961	Egflam	268780	EGF-like, fibronectin type III and laminin G domains	-2.1506	3.75412	-9.18248	9.92216e-06	0.00063117
ENSMUSG00000041828	Abca8a	217258	ATP-binding cassette, sub-family A (ABC1), member 8a	-2.42184	5.53853	-10.157	9.92628e-06	0.00063117
ENSMUSG00000017830	Dhx58	80861	DEXH (Asp-Glu-X-His) box polypeptide 58	-1.23594	5.70727	-9.14064	1.00222e-05	0.000634617
ENSMUSG00000031530	Dusp4	319520	dual specificity phosphatase 4	3.53871	4.6164	10.5232	1.05019e-05	0.000660949
ENSMUSG00000019066	Rab3d	19340	RAB3D, member RAS oncogene family	-1.23807	5.26569	-9.07844	1.05251e-05	0.000660949
ENSMUSG00000026068	Il18rap	16174	interleukin 18 receptor accessory protein	4.40397	0.190529	9.23564	1.06431e-05	0.000665611
ENSMUSG00000047496	Rnf152	320311	ring finger protein 152	-2.13754	3.02367	-9.06486	1.08071e-05	0.000673094
ENSMUSG00000042116	Vwa1	246228	von Willebrand factor A domain containing 1	-2.46797	2.57766	-9.06903	1.09092e-05	0.000676683
ENSMUSG00000037313	Tacc3	21335	transforming, acidic coiled-coil containing protein 3	1.62329	5.11772	9.02289	1.10349e-05	0.000681695
ENSMUSG00000046598	Bdh1	71911	3-hydroxybutyrate dehydrogenase, type 1	2.71906	1.04623	9.05666	1.11452e-05	0.000685721
ENSMUSG00000002289	Angptl4	57875	angiopoietin-like 4	-1.98084	7.01695	-9.59351	1.1351e-05	0.000693098
ENSMUSG00000029561	Oasl2	23962	2'-5' oligoadenylate synthetase-like 2	-1.08764	8.32214	-8.98211	1.13563e-05	0.000693098
ENSMUSG00000021130	Galnt16	108760	polypeptide N-acetylgalactosaminyltransferase 16	-2.33233	3.33119	-8.99983	1.15537e-05	0.000701269
ENSMUSG00000029321	Slc10a6	75750	solute carrier family 10 (sodium/bile acid cotransporter family), member 6	-2.35019	5.04143	-9.75135	1.15825e-05	0.000701269
ENSMUSG00000051041	Olfml1	244198	olfactomedin-like 1	-2.52675	2.73497	-8.99053	1.1641e-05	0.000702014
ENSMUSG00000022875	Kng1	16644	kininogen 1	4.85629	0.826433	9.13197	1.18405e-05	0.000711228
ENSMUSG00000078606	Gvin2	100042856	GTPase, very large interferon inducible, family member 2	-1.48929	3.32032	-8.92195	1.19398e-05	0.000714365
ENSMUSG00000073490	Ifi207	226691	interferon activated gene 207	-2.41463	7.26669	-10.0799	1.20634e-05	0.000718928
ENSMUSG00000018362	Kpna2	16647	karyopherin (importin) alpha 2	1.3368	5.83894	8.89745	1.21618e-05	0.000721966
ENSMUSG00000005413	Hmox1	15368	heme oxygenase 1	-1.48286	8.71206	-8.8808	1.23398e-05	0.000729682
ENSMUSG00000040648	Ppip5k2	227399	diphosphoinositol pentakisphosphate kinase 2	1.25363	4.83507	8.86224	1.25059e-05	0.000735995
ENSMUSG00000032221	Mns1	17427	meiosis-specific nuclear structural protein 1	1.9303	2.56689	8.87043	1.25434e-05	0.000735995
ENSMUSG00000078706	NA	NA	NA	4.17254	-0.271575	8.99387	1.27123e-05	0.00074232
ENSMUSG00000027654	Fam83d	71878	family with sequence similarity 83, member D	1.95982	3.53242	8.85125	1.27489e-05	0.00074232
ENSMUSG00000045733	Sprn	212518	shadow of prion protein	-2.51675	1.01569	-8.838	1.31513e-05	0.000760608
ENSMUSG00000021390	Ogn	18295	osteoglycin	-1.40381	8.97198	-8.79913	1.31716e-05	0.000760608
ENSMUSG00000011382	Dhdh	71755	dihydrodiol dehydrogenase (dimeric)	-1.8901	4.1453	-8.80478	1.32132e-05	0.000760608
ENSMUSG00000041498	Kif14	381293	kinesin family member 14	1.65466	3.69811	8.79274	1.32789e-05	0.000761508
ENSMUSG00000028980	H6pd	100198	hexose-6-phosphate dehydrogenase (glucose 1-dehydrogenase)	-1.30888	9.87276	-8.77721	1.33997e-05	0.000765545
ENSMUSG00000017716	Birc5	11799	baculoviral IAP repeat-containing 5	1.80914	4.31426	8.73603	1.39463e-05	0.000792336
ENSMUSG00000030921	Trim30a	20128	tripartite motif-containing 30A	-1.08381	7.49564	-8.72179	1.40084e-05	0.000792336
ENSMUSG00000021573	Tppp	72948	tubulin polymerization promoting protein	-2.61302	1.90107	-8.76154	1.40554e-05	0.000792336
ENSMUSG00000016206	H2-M3	14991	histocompatibility 2, M region locus 3	-1.78691	4.12509	-8.724	1.40772e-05	0.000792336
ENSMUSG00000041219	Arhgap11a	228482	Rho GTPase activating protein 11A	1.22297	5.17946	8.67902	1.45118e-05	0.000813786
ENSMUSG00000055994	Nod2	257632	nucleotide-binding oligomerization domain containing 2	-2.59572	0.555752	-8.6702	1.51338e-05	0.000845547
ENSMUSG00000029417	Cxcl9	17329	chemokine (C-X-C motif) ligand 9	-2.9334	3.35526	-9.14393	1.54264e-05	0.000857966
ENSMUSG00000024140	Epas1	13819	endothelial PAS domain protein 1	-1.65072	8.02899	-8.74052	1.55304e-05	0.000857966
ENSMUSG00000062309	Rpp25	102614	ribonuclease P/MRP 25 subunit	3.28062	1.50589	8.67722	1.56009e-05	0.000857966
ENSMUSG00000023505	Cdca3	14793	cell division cycle associated 3	1.69588	4.23914	8.59361	1.56415e-05	0.000857966
ENSMUSG00000054203	Ifi205	226695	interferon activated gene 205	-2.14841	5.95508	-9.3885	1.56795e-05	0.000857966
ENSMUSG00000027955	Gask1b	68659	golgi associated kinase 1B	-1.4389	7.37357	-8.58541	1.56948e-05	0.000857966
ENSMUSG00000020330	Hmmr	15366	hyaluronan mediated motility receptor (RHAMM)	1.43863	5.44542	8.56467	1.59666e-05	0.000869693
ENSMUSG00000021567	Nkd2	72293	naked cuticle 2	-1.47749	6.88771	-8.55425	1.61111e-05	0.000870688
ENSMUSG00000028496	Mllt3	70122	myeloid/lymphoid or mixed-lineage leukemia; translocated to, 3	-1.35618	5.37915	-8.5471	1.61908e-05	0.000870688
ENSMUSG00000057969	Sema3b	20347	sema domain, immunoglobulin domain (Ig), short basic domain, secreted, (semaphorin) 3B	-1.48109	3.47578	-8.54745	1.62029e-05	0.000870688
ENSMUSG00000021830	Txndc16	70561	thioredoxin domain containing 16	-1.32536	4.72499	-8.54514	1.6214e-05	0.000870688
ENSMUSG00000024304	Cdh2	12558	cadherin 2	3.13055	4.75777	9.76592	1.65367e-05	0.000884888
ENSMUSG00000027316	Gfra4	14588	glial cell line derived neurotrophic factor family receptor alpha 4	-1.77056	2.43662	-8.4998	1.69331e-05	0.000899136
ENSMUSG00000040181	Fmo1	14261	flavin containing monooxygenase 1	-2.02497	3.02686	-8.50569	1.69591e-05	0.000899136
ENSMUSG00000071713	Csf2rb	12983	colony stimulating factor 2 receptor, beta, low-affinity (granulocyte-macrophage)	-2.79407	3.19854	-8.89971	1.69805e-05	0.000899136
ENSMUSG00000042010	Acacb	100705	acetyl-Coenzyme A carboxylase beta	-1.73885	3.40797	-8.48203	1.71753e-05	0.000904193
ENSMUSG00000109700	Gm21123	100861673	predicted gene, 21123	-2.60279	1.75093	-8.5164	1.7195e-05	0.000904193
ENSMUSG00000053835	H2-T24	15042	histocompatibility 2, T region locus 24	-2.6087	3.59663	-8.90823	1.73175e-05	0.000907495
ENSMUSG00000042190	Cmklr1	14747	chemokine-like receptor 1	-2.46881	5.70835	-9.54679	1.74145e-05	0.000908171
ENSMUSG00000062980	Cped1	214642	cadherin-like and PC-esterase domain containing 1	-1.51571	4.72997	-8.45898	1.74499e-05	0.000908171
ENSMUSG00000016256	Ctsz	64138	cathepsin Z	-1.21149	8.48724	-8.41776	1.80257e-05	0.000934939
ENSMUSG00000027358	Bmp2	12156	bone morphogenetic protein 2	-2.63847	1.21439	-8.44552	1.82772e-05	0.00094254
ENSMUSG00000041827	Oasl1	231655	2'-5' oligoadenylate synthetase-like 1	-1.1526	5.84076	-8.39986	1.82963e-05	0.00094254
ENSMUSG00000032246	Calml4	75600	calmodulin-like 4	-2.53799	2.31863	-8.42314	1.85364e-05	0.000950456
ENSMUSG00000107369	NA	NA	NA	-1.62295	3.0126	-8.38318	1.86244e-05	0.000950456
ENSMUSG00000044303	Cdkn2a	12578	cyclin dependent kinase inhibitor 2A	2.25099	1.5641	8.40233	1.86376e-05	0.000950456
ENSMUSG00000034311	Kif4	16571	kinesin family member 4	1.37547	4.70353	8.37032	1.87766e-05	0.000954341
ENSMUSG00000045827	Serpinb9	20723	serine (or cysteine) peptidase inhibitor, clade B, member 9	-1.13956	6.64505	-8.34265	1.92015e-05	0.000972684
ENSMUSG00000038521	C1s1	50908	complement component 1, s subcomponent 1	-1.72088	8.71174	-8.56033	1.9482e-05	0.000983615
ENSMUSG00000020653	Klf11	194655	Kruppel-like factor 11	-1.26452	3.98058	-8.31928	1.95935e-05	0.000985619
ENSMUSG00000092569	NA	NA	NA	-1.88903	3.5545	-8.32611	1.96514e-05	0.000985619
ENSMUSG00000022206	Npr3	18162	natriuretic peptide receptor 3	-1.55704	5.77498	-8.32145	1.97611e-05	0.000987862
ENSMUSG00000028678	Kif2c	73804	kinesin family member 2C	1.63718	4.64095	8.28947	2.01687e-05	0.00100326
ENSMUSG00000031217	Efnb1	13641	ephrin B1	1.40574	6.43164	8.28438	2.02012e-05	0.00100326
ENSMUSG00000039005	Tlr4	21898	toll-like receptor 4	-1.67058	5.96798	-8.49447	2.03994e-05	0.0010098
ENSMUSG00000019874	Fabp7	12140	fatty acid binding protein 7, brain	3.17717	2.89535	8.73544	2.051e-05	0.00101198
ENSMUSG00000019055	Plod1	18822	procollagen-lysine, 2-oxoglutarate 5-dioxygenase 1	-1.47055	8.54927	-8.2575	2.06818e-05	0.00101716
ENSMUSG00000026235	Epha4	13838	Eph receptor A4	1.53177	4.53307	8.24389	2.0938e-05	0.00102371
ENSMUSG00000038700	Hoxb5	15413	homeobox B5	-1.3003	4.89675	-8.24095	2.09497e-05	0.00102371
ENSMUSG00000058290	Espl1	105988	extra spindle pole bodies 1, separase	1.45004	4.08325	8.23837	2.10186e-05	0.00102378
ENSMUSG00000052631	Sh2d6	71130	SH2 domain containing 6	-3.18348	0.468526	-8.30321	2.12215e-05	0.00102699
ENSMUSG00000026786	Apbb1ip	54519	amyloid beta (A4) precursor protein-binding, family B, member 1 interacting protein	-1.08403	7.46377	-8.22301	2.12597e-05	0.00102699
ENSMUSG00000036862	Dchs1	233651	dachsous cadherin related 1	-1.83506	4.8063	-8.43949	2.12872e-05	0.00102699
ENSMUSG00000022548	Apod	11815	apolipoprotein D	-2.71234	2.75436	-8.40341	2.13804e-05	0.00102822
ENSMUSG00000023961	Enpp4	224794	ectonucleotide pyrophosphatase/phosphodiesterase 4	-1.53966	4.70681	-8.20789	2.1596e-05	0.00102906
ENSMUSG00000034640	Tiparp	99929	TCDD-inducible poly(ADP-ribose) polymerase	-1.19129	5.75993	-8.20421	2.16103e-05	0.00102906
ENSMUSG00000023909	Paqr4	76498	progestin and adipoQ receptor family member IV	-1.61443	3.26907	-8.20544	2.16638e-05	0.00102906
ENSMUSG00000033491	Prss35	244954	protease, serine 35	1.74797	2.45096	8.2079	2.16687e-05	0.00102906
ENSMUSG00000076431	Sox4	20677	SRY (sex determining region Y)-box 4	1.58296	5.54345	8.21857	2.17751e-05	0.00103089
ENSMUSG00000016496	Cd274	60533	CD274 antigen	-1.42504	4.70928	-8.1758	2.21736e-05	0.00104617
ENSMUSG00000036570	Fxyd1	56188	FXYD domain-containing ion transport regulator 1	-2.05961	4.84212	-8.63186	2.23141e-05	0.00104617
ENSMUSG00000050777	Tmem37	170706	transmembrane protein 37	-1.8354	3.18842	-8.1718	2.23947e-05	0.00104617
ENSMUSG00000019817	Plagl1	22634	pleiomorphic adenoma gene-like 1	1.91387	3.58738	8.16716	2.25286e-05	0.00104617
ENSMUSG00000018899	Irf1	16362	interferon regulatory factor 1	-1.13011	5.53377	-8.14874	2.26639e-05	0.00104617
ENSMUSG00000041986	Elmod1	270162	ELMO/CED-12 domain containing 1	4.80628	-3.09097	8.33602	2.26733e-05	0.00104617
ENSMUSG00000024440	Pcdh12	53601	protocadherin 12	-2.58225	1.33212	-8.18702	2.27125e-05	0.00104617
ENSMUSG00000059430	Actg2	11468	actin, gamma 2, smooth muscle, enteric	2.65935	4.87203	9.15587	2.27421e-05	0.00104617
ENSMUSG00000057596	Trim30d	209387	tripartite motif-containing 30D	-1.11161	5.96621	-8.1405	2.28251e-05	0.00104617
ENSMUSG00000034438	Gbp8	76074	guanylate-binding protein 8	-2.44148	1.25082	-8.17292	2.28428e-05	0.00104617
ENSMUSG00000030862	Cpxm2	55987	carboxypeptidase X 2 (M14 family)	-2.25268	2.00027	-8.16327	2.28551e-05	0.00104617
ENSMUSG00000019768	Esr1	13982	estrogen receptor 1 (alpha)	-2.1776	3.91483	-8.40231	2.30601e-05	0.00105239
ENSMUSG00000020875	Hoxb9	15417	homeobox B9	4.69497	0.596029	8.30631	2.31791e-05	0.00105465
ENSMUSG00000081534	Slc48a1	67739	solute carrier family 48 (heme transporter), member 1	-1.41904	7.59421	-8.09569	2.37624e-05	0.00107796
ENSMUSG00000019989	Enpp3	209558	ectonucleotide pyrophosphatase/phosphodiesterase 3	1.98715	3.36605	8.10231	2.38774e-05	0.00107995
ENSMUSG00000025036	Sfxn2	94279	sideroflexin 2	1.3904	3.38426	8.08327	2.40147e-05	0.00108294
ENSMUSG00000039497	Dse	212898	dermatan sulfate epimerase	-1.11501	8.07139	-8.07599	2.41379e-05	0.00108493
ENSMUSG00000022892	App	11820	amyloid beta (A4) precursor protein	-1.23394	11.312	-8.07334	2.42016e-05	0.00108493
ENSMUSG00000032531	Amotl2	56332	angiomotin-like 2	-1.17474	9.78955	-8.06054	2.4468e-05	0.00109365
ENSMUSG00000046845	Il1f10	215274	interleukin 1 family, member 10	5.88817	-0.85002	8.3056	2.46095e-05	0.00109674
ENSMUSG00000081058	H3c15	97114	H3 clustered histone 15	4.17522	-1.69727	8.18995	2.479e-05	0.00110156
ENSMUSG00000029915	Clec5a	23845	C-type lectin domain family 5, member a	2.50435	0.800551	8.07079	2.50288e-05	0.00110893
ENSMUSG00000036580	Spg20	229285	spastic paraplegia 20, spartin (Troyer syndrome) homolog (human)	-1.04826	6.32706	-8.02392	2.52567e-05	0.00111577
ENSMUSG00000024590	Lmnb1	16906	lamin B1	2.07294	5.72093	8.71422	2.54367e-05	0.00111689
ENSMUSG00000040713	Creg1	433375	cellular repressor of E1A-stimulated genes 1	-1.18768	6.83862	-8.01468	2.54685e-05	0.00111689
ENSMUSG00000078566	Bnip3	12176	BCL2/adenovirus E1B interacting protein 3	-1.40223	4.66394	-8.01445	2.55025e-05	0.00111689
ENSMUSG00000049872	Calhm5	103511	calcium homeostasis modulator family member 5	-1.6827	4.98242	-8.10078	2.56922e-05	0.00112197
ENSMUSG00000028873	Cdca8	52276	cell division cycle associated 8	1.39149	4.72464	7.99733	2.58857e-05	0.00112718
ENSMUSG00000029798	Herc6	67138	hect domain and RLD 6	-1.16886	5.11697	-7.98955	2.60339e-05	0.00113039
ENSMUSG00000078920	Ifi47	15953	interferon gamma inducible protein 47	-1.56943	6.13585	-8.12186	2.61781e-05	0.00113342
ENSMUSG00000023433	Cela3b	67868	chymotrypsin-like elastase family, member 3B	-4.71566	-1.14054	-8.14136	2.66716e-05	0.00114614
ENSMUSG00000021831	Ero1a	50527	endoplasmic reticulum oxidoreductase 1 alpha	-1.27801	6.5984	-7.96147	2.6695e-05	0.00114614
ENSMUSG00000027496	Aurka	20878	aurora kinase A	1.66452	4.77203	7.97455	2.66983e-05	0.00114614
ENSMUSG00000037849	Ifi206	102639543	interferon activated gene 206	-2.73532	5.9044	-9.25654	2.7301e-05	0.00116754
ENSMUSG00000004473	Clec11a	20256	C-type lectin domain family 11, member a	-2.27544	3.71392	-8.24859	2.73503e-05	0.00116754
ENSMUSG00000046186	Cd109	235505	CD109 antigen	-1.61169	3.38259	-7.9306	2.75194e-05	0.00117146
ENSMUSG00000052957	Gas1	14451	growth arrest specific 1	2.10106	6.40422	8.73021	2.77298e-05	0.00117544
ENSMUSG00000024055	Cyp4f13	170716	cytochrome P450, family 4, subfamily f, polypeptide 13	-1.76877	2.85687	-7.92302	2.77835e-05	0.00117544
ENSMUSG00000032586	Traip	22036	TRAF-interacting protein	1.49681	3.04329	7.91558	2.78448e-05	0.00117544
ENSMUSG00000027699	Ect2	13605	ect2 oncogene	1.52007	5.06993	7.91266	2.79242e-05	0.00117553
ENSMUSG00000040084	Bub1b	12236	BUB1B, mitotic checkpoint serine/threonine kinase	1.41449	5.21572	7.90799	2.80096e-05	0.00117586
ENSMUSG00000074344	Tmigd3	69296	transmembrane and immunoglobulin domain containing 3	4.66997	-3.15791	8.05835	2.8601e-05	0.00119738
ENSMUSG00000032946	Rasgrp2	19395	RAS, guanyl releasing protein 2	-2.47276	2.17584	-7.90828	2.88304e-05	0.00120352
ENSMUSG00000019942	Cdk1	12534	cyclin-dependent kinase 1	1.52462	5.62058	7.88213	2.89061e-05	0.00120352
ENSMUSG00000031673	Cdh11	12552	cadherin 11	1.58859	7.82122	8.02881	2.98261e-05	0.00123554
ENSMUSG00000047757	Fancb	237211	Fanconi anemia, complementation group B	1.5706	2.53763	7.83873	2.98378e-05	0.00123554
ENSMUSG00000022475	Hdac7	56233	histone deacetylase 7	-1.05832	7.53469	-7.82381	3.01393e-05	0.00124044
ENSMUSG00000028289	Epha7	13841	Eph receptor A7	2.45704	0.525687	7.85307	3.02588e-05	0.00124044
ENSMUSG00000031538	Plat	18791	plasminogen activator, tissue	1.68439	6.11281	8.13859	3.02719e-05	0.00124044
ENSMUSG00000025068	Gsto1	14873	glutathione S-transferase omega 1	1.80432	5.36986	8.16019	3.02825e-05	0.00124044
ENSMUSG00000035095	Fam167a	219148	family with sequence similarity 167, member A	3.88392	0.0642039	7.92132	3.08286e-05	0.00125941
ENSMUSG00000021242	Npc2	67963	NPC intracellular cholesterol transporter 2	-1.36342	10.134	-7.79671	3.09122e-05	0.00125944
ENSMUSG00000029687	Ezh2	14056	enhancer of zeste 2 polycomb repressive complex 2 subunit	1.42035	4.72278	7.78923	3.11341e-05	0.00126509
ENSMUSG00000024056	Ndc80	67052	NDC80 kinetochore complex component	1.66003	3.94704	7.78791	3.1267e-05	0.0012671
ENSMUSG00000032839	Trpc1	22063	transient receptor potential cation channel, subfamily C, member 1	-1.35266	3.69536	-7.77823	3.14257e-05	0.00126929
ENSMUSG00000025192	Entpd7	93685	ectonucleoside triphosphate diphosphohydrolase 7	1.4957	4.4621	7.77441	3.15741e-05	0.00126929
ENSMUSG00000028312	Smc2	14211	structural maintenance of chromosomes 2	1.16569	6.10729	7.76861	3.16713e-05	0.00126929
ENSMUSG00000024063	Lbh	77889	limb-bud and heart	-1.3193	7.62505	-7.76786	3.17128e-05	0.00126929
ENSMUSG00000027326	Knl1	76464	kinetochore scaffold 1	1.49067	4.2071	7.76856	3.17384e-05	0.00126929
ENSMUSG00000037426	Depdc5	277854	DEP domain containing 5	-1.12754	5.61518	-7.75968	3.19233e-05	0.00127309
ENSMUSG00000060240	Cend1	57754	cell cycle exit and neuronal differentiation 1	2.76714	0.0246037	7.80193	3.21564e-05	0.00127309
ENSMUSG00000034317	Trim59	66949	tripartite motif-containing 59	1.65385	4.50018	7.75645	3.21586e-05	0.00127309
ENSMUSG00000004837	Grap	71520	GRB2-related adaptor protein	-1.99534	2.617	-7.76507	3.21685e-05	0.00127309
ENSMUSG00000043439	Epop	103551	elongin BC and polycomb repressive complex 2 associated protein	1.69454	2.57844	7.74472	3.2523e-05	0.00128377
ENSMUSG00000045007	Tubg2	103768	tubulin, gamma 2	-2.06063	1.97916	-7.75028	3.26662e-05	0.00128608
ENSMUSG00000048965	Mrgpre	244238	MAS-related GPR, member E	-1.80331	2.37704	-7.73781	3.27997e-05	0.001288
ENSMUSG00000034947	Tmem106a	217203	transmembrane protein 106A	-1.27905	5.87712	-7.72101	3.30707e-05	0.0012953
ENSMUSG00000042677	Zc3h12a	230738	zinc finger CCCH type containing 12A	-1.59509	5.78344	-7.90028	3.3301e-05	0.00130097
ENSMUSG00000020227	Irak3	73914	interleukin-1 receptor-associated kinase 3	-1.39513	5.54057	-7.66112	3.49375e-05	0.0013614
ENSMUSG00000060803	Gstp1	14870	glutathione S-transferase, pi 1	-1.33744	5.66428	-7.65229	3.52037e-05	0.00136826
ENSMUSG00000032783	Troap	78733	trophinin associated protein	1.46273	2.99882	7.63784	3.57063e-05	0.00138163
ENSMUSG00000024989	Cep55	74107	centrosomal protein 55	1.55806	4.19451	7.6359	3.58098e-05	0.00138163
ENSMUSG00000026185	Igfbp5	16011	insulin-like growth factor binding protein 5	1.59811	4.20521	7.63621	3.58203e-05	0.00138163
ENSMUSG00000046031	Calhm6	215900	calcium homeostasis modulator family member 6	-2.15923	1.69737	-7.64323	3.61115e-05	0.00138788
ENSMUSG00000031444	F10	14058	coagulation factor X	-3.44842	0.582617	-7.71431	3.61652e-05	0.00138788
ENSMUSG00000087408	Gdf1	14559	growth differentiation factor 1	-3.3104	-0.930885	-7.69662	3.64514e-05	0.00139534
ENSMUSG00000023913	Pla2g7	27226	phospholipase A2, group VII (platelet-activating factor acetylhydrolase, plasma)	-1.6598	4.03769	-7.60415	3.69193e-05	0.00140971
ENSMUSG00000020354	Sgcd	24052	sarcoglycan, delta (dystrophin-associated glycoprotein)	-1.86941	3.87939	-7.63476	3.70376e-05	0.00141068
ENSMUSG00000060639	H4c9	319158	H4 clustered histone 9	4.38156	0.0375885	7.73954	3.73667e-05	0.00141965
ENSMUSG00000019194	Scn1b	20266	sodium channel, voltage-gated, type I, beta	-1.5313	5.62837	-7.66054	3.76981e-05	0.00142529
ENSMUSG00000039748	Exo1	26909	exonuclease 1	1.45789	3.39955	7.57816	3.77025e-05	0.00142529
ENSMUSG00000036501	Fam13b	225358	family with sequence similarity 13, member B	1.16032	5.11638	7.56969	3.7929e-05	0.00143029
ENSMUSG00000001228	Uhrf1	18140	ubiquitin-like, containing PHD and RING finger domains, 1	1.13001	5.7333	7.56091	3.82324e-05	0.00143816
ENSMUSG00000001435	Col18a1	12822	collagen, type XVIII, alpha 1	-1.54533	8.00088	-7.73608	3.83817e-05	0.00144021
ENSMUSG00000040729	Cep126	234915	centrosomal protein 126	2.48568	1.00268	7.57846	3.88359e-05	0.00145174
ENSMUSG00000025789	St8sia2	20450	ST8 alpha-N-acetyl-neuraminide alpha-2,8-sialyltransferase 2	3.50297	0.502597	7.63832	3.88798e-05	0.00145174
ENSMUSG00000029298	Gbp9	236573	guanylate-binding protein 9	-1.09453	5.61194	-7.53869	3.90176e-05	0.00145264
ENSMUSG00000029516	Cit	12704	citron	1.56952	3.86704	7.54008	3.90951e-05	0.00145264
ENSMUSG00000019916	P4ha1	18451	procollagen-proline, 2-oxoglutarate 4-dioxygenase (proline 4-hydroxylase), alpha 1 polypeptide	-1.19875	9.8512	-7.5239	3.95617e-05	0.00146399
ENSMUSG00000059588	Calcrl	54598	calcitonin receptor-like	-1.12873	5.04539	-7.52283	3.95934e-05	0.00146399
ENSMUSG00000022111	Uchl3	50933	ubiquitin carboxyl-terminal esterase L3 (ubiquitin thiolesterase)	1.2661	3.67719	7.4953	4.06293e-05	0.00149865
ENSMUSG00000022453	Naga	17939	N-acetyl galactosaminidase, alpha	-1.65684	6.07068	-7.79811	4.09783e-05	0.00150786
ENSMUSG00000001403	Ube2c	68612	ubiquitin-conjugating enzyme E2C	1.78806	5.04972	7.79263	4.12119e-05	0.00151192
ENSMUSG00000039304	Tnfsf10	22035	tumor necrosis factor (ligand) superfamily, member 10	-2.80547	0.218771	-7.52931	4.12874e-05	0.00151192
ENSMUSG00000031399	Fam3a	66294	FAM3 metabolism regulating signaling molecule A	-1.09062	5.03922	-7.46779	4.16536e-05	0.00151967
ENSMUSG00000000567	Sox9	20682	SRY (sex determining region Y)-box 9	1.41054	4.93997	7.46688	4.17505e-05	0.00151967
ENSMUSG00000023015	Racgap1	26934	Rac GTPase-activating protein 1	1.59759	5.44757	7.64023	4.17993e-05	0.00151967
ENSMUSG00000030621	Me3	109264	malic enzyme 3, NADP(+)-dependent, mitochondrial	-2.54838	1.43271	-7.48828	4.23262e-05	0.00153516
ENSMUSG00000015880	Ncapg	54392	non-SMC condensin I complex, subunit G	1.23305	4.19575	7.4475	4.24604e-05	0.00153636
ENSMUSG00000096954	NA	NA	NA	-1.77784	1.36309	-7.45123	4.25978e-05	0.00153767
ENSMUSG00000036062	Phf24	230085	PHD finger protein 24	-3.62344	3.08997	-8.30567	4.29164e-05	0.0015455
ENSMUSG00000032131	Abcg4	192663	ATP binding cassette subfamily G member 4	-2.63112	-0.0107828	-7.46652	4.33644e-05	0.00155794
ENSMUSG00000019899	Lama2	16773	laminin, alpha 2	-1.64707	7.23607	-7.74659	4.3587e-05	0.00156225
ENSMUSG00000033717	Adra2a	11551	adrenergic receptor, alpha 2a	3.33615	-0.0982225	7.49965	4.37337e-05	0.00156381
ENSMUSG00000039745	Htatip2	53415	HIV-1 Tat interactive protein 2	-1.59091	5.44357	-7.56384	4.47324e-05	0.00159577
ENSMUSG00000051022	Hs3st1	15476	heparan sulfate (glucosamine) 3-O-sulfotransferase 1	2.65117	2.48127	7.52278	4.54458e-05	0.00161742
ENSMUSG00000057706	Mex3b	108797	mex3 RNA binding family member B	1.62962	2.75632	7.37332	4.56733e-05	0.00161974
ENSMUSG00000036278	Macrod1	107227	mono-ADP ribosylhydrolase 1	-1.83569	3.03991	-7.37666	4.5724e-05	0.00161974
ENSMUSG00000078763	Slfn1	20555	schlafen 1	-2.43279	2.39812	-7.40224	4.58401e-05	0.00162007
ENSMUSG00000025743	Sdc3	20970	syndecan 3	-1.68873	8.46183	-7.66922	4.62504e-05	0.00163078
ENSMUSG00000091475	Cerox1	72834	cytoplasmic endogenous regulator of oxidative phosphorylation 1	-1.93308	1.08936	-7.35136	4.6942e-05	0.00164736
ENSMUSG00000039062	Anpep	16790	alanyl (membrane) aminopeptidase	-1.14939	5.48243	-7.33677	4.70697e-05	0.00164736
ENSMUSG00000027715	Ccna2	12428	cyclin A2	1.45821	5.52048	7.34466	4.71309e-05	0.00164736
ENSMUSG00000047246	H2bc6	319179	H2B clustered histone 6	2.28345	0.0388924	7.35964	4.71541e-05	0.00164736
ENSMUSG00000043671	Dpy19l3	233115	dpy-19-like 3 (C. elegans)	1.29828	4.0075	7.32856	4.74612e-05	0.00165428
ENSMUSG00000034487	Poglut3	68304	protein O-glucosyltransferase 3	-1.09052	5.84237	-7.31698	4.79471e-05	0.0016638
ENSMUSG00000011171	Vipr2	22355	vasoactive intestinal peptide receptor 2	-2.51206	0.696008	-7.35256	4.79532e-05	0.0016638
ENSMUSG00000022070	Bora	77744	bora, aurora kinase A activator	1.3645	3.21399	7.31463	4.81077e-05	0.00166536
ENSMUSG00000032726	Bmp8a	12163	bone morphogenetic protein 8a	-2.13843	1.02604	-7.32123	4.86136e-05	0.00167905
ENSMUSG00000072875	Gpr27	14761	G protein-coupled receptor 27	-2.6167	0.816306	-7.34071	4.87388e-05	0.00167955
ENSMUSG00000054641	Mmrn1	70945	multimerin 1	2.59903	-0.0428163	7.33011	4.91839e-05	0.00169106
ENSMUSG00000045679	Pqlc3	217430	PQ loop repeat containing	-1.07349	4.67379	-7.28688	4.93248e-05	0.00169207
ENSMUSG00000046432	Bex3	12070	brain expressed X-linked 3	1.17274	5.51476	7.28059	4.96288e-05	0.00169867
ENSMUSG00000002043	Trappc6a	67091	trafficking protein particle complex 6A	-1.52522	3.65087	-7.28061	4.97549e-05	0.00169916
ENSMUSG00000022586	Ly6i	57248	lymphocyte antigen 6 complex, locus I	-2.30676	0.0940546	-7.3007	4.98911e-05	0.00169999
ENSMUSG00000024597	Slc12a2	20496	solute carrier family 12, member 2	1.32828	4.7631	7.27015	5.01556e-05	0.00170518
ENSMUSG00000031627	Irf2	16363	interferon regulatory factor 2	-1.10396	5.51984	-7.26108	5.05444e-05	0.00171456
ENSMUSG00000036249	Rbm43	71684	RNA binding motif protein 43	-1.08249	4.48733	-7.24654	5.12431e-05	0.00173439
ENSMUSG00000023034	Nr4a1	15370	nuclear receptor subfamily 4, group A, member 1	1.27221	6.34613	7.23332	5.19195e-05	0.00175338
ENSMUSG00000074793	Hspa12b	72630	heat shock protein 12B	-1.2031	3.53005	-7.22553	5.22897e-05	0.00176197
ENSMUSG00000048240	Gng7	14708	guanine nucleotide binding protein (G protein), gamma 7	-1.48771	3.03792	-7.21532	5.29062e-05	0.0017788
ENSMUSG00000023150	Ivns1abp	117198	influenza virus NS1A binding protein	1.55974	6.45637	7.45397	5.31343e-05	0.00178252
ENSMUSG00000001123	Lgals9	16859	lectin, galactose binding, soluble 9	-1.05123	8.66018	-7.20366	5.33704e-05	0.00178378
ENSMUSG00000039357	Fut11	73068	fucosyltransferase 11	-1.1846	5.72741	-7.20122	5.35091e-05	0.00178378
ENSMUSG00000036918	Ttc7	225049	tetratricopeptide repeat domain 7	-1.12592	5.56897	-7.20077	5.35239e-05	0.00178378
ENSMUSG00000063558	Aox1	11761	aldehyde oxidase 1	-1.915	4.27186	-7.48647	5.38266e-05	0.00178994
ENSMUSG00000026271	Gpr35	64095	G protein-coupled receptor 35	-2.33917	4.3666	-7.83085	5.45259e-05	0.00180924
ENSMUSG00000024395	Lims2	225341	LIM and senescent cell antigen like domains 2	-1.46484	5.28065	-7.18422	5.48492e-05	0.00180975
ENSMUSG00000026335	Pam	18484	peptidylglycine alpha-amidating monooxygenase	-1.10683	8.34013	-7.17459	5.48748e-05	0.00180975
ENSMUSG00000019929	Dcn	13179	decorin	-1.60798	10.3506	-7.26151	5.48986e-05	0.00180975
ENSMUSG00000025579	Gaa	14387	glucosidase, alpha, acid	-1.19192	8.38166	-7.15506	5.59206e-05	0.00183945
ENSMUSG00000063458	Lrmda	76633	leucine rich melanocyte differentiation associated	-1.78655	2.54476	-7.15795	5.617e-05	0.00184366
ENSMUSG00000019699	Akt3	23797	thymoma viral proto-oncogene 3	-1.18175	6.36269	-7.1472	5.63412e-05	0.00184529
ENSMUSG00000020709	Adap2	216991	ArfGAP with dual PH domains 2	-1.99943	3.62106	-7.30123	5.7337e-05	0.00186668
ENSMUSG00000071637	Cebpd	12609	CCAAT/enhancer binding protein (C/EBP), delta	-1.41894	6.75109	-7.20241	5.73382e-05	0.00186668
ENSMUSG00000020399	Havcr2	171285	hepatitis A virus cellular receptor 2	2.84689	0.319781	7.18179	5.73625e-05	0.00186668
ENSMUSG00000038217	Tlcd2	380712	TLC domain containing 2	-1.21553	5.21726	-7.10337	5.87693e-05	0.00190837
ENSMUSG00000104801	NA	NA	NA	-2.44079	0.293045	-7.12473	5.93505e-05	0.00192313
ENSMUSG00000105096	Gbp10	626578	guanylate-binding protein 10	-2.63831	0.354476	-7.13233	5.9489e-05	0.00192352
ENSMUSG00000035517	Tdrd7	100121	tudor domain containing 7	-1.0809	6.22723	-7.0858	5.97517e-05	0.00192791
ENSMUSG00000035000	Dpp4	13482	dipeptidylpeptidase 4	-1.8678	7.07286	-7.71685	6.01321e-05	0.00193607
ENSMUSG00000036833	Pnpla7	241274	patatin-like phospholipase domain containing 7	-1.17594	4.61219	-7.07212	6.0558e-05	0.00194566
ENSMUSG00000019726	Lyst	17101	lysosomal trafficking regulator	-1.63675	5.83058	-7.36142	6.07088e-05	0.0019464
ENSMUSG00000019278	Dpep1	13479	dipeptidase 1	-1.28332	8.86621	-7.06531	6.09846e-05	0.00195112
ENSMUSG00000036902	Neto2	74513	neuropilin (NRP) and tolloid (TLL)-like 2	2.23964	3.79511	7.40924	6.21961e-05	0.0019857
ENSMUSG00000021792	Prxl2a	70564	peroxiredoxin like 2A	1.47168	3.82872	7.04097	6.25326e-05	0.00198948
ENSMUSG00000090394	4930523C07Rik	67647	RIKEN cDNA 4930523C07 gene	-1.25681	3.48735	-7.03671	6.26874e-05	0.00198948
ENSMUSG00000031379	Pir	69656	pirin	-2.31933	3.92998	-7.55164	6.2707e-05	0.00198948
ENSMUSG00000020889	Nr1d1	217166	nuclear receptor subfamily 1, group D, member 1	-1.28595	5.83623	-7.0238	6.34863e-05	0.00200891
ENSMUSG00000034773	Hrob	217216	homologous recombination factor with OB-fold	1.61366	2.53247	7.02378	6.37079e-05	0.00200891
ENSMUSG00000103653	NA	NA	NA	-1.544	4.10987	-7.02098	6.38141e-05	0.00200891
ENSMUSG00000055493	Epm2a	13853	epilepsy, progressive myoclonic epilepsy, type 2 gene alpha	-1.6055	2.05375	-7.02137	6.38485e-05	0.00200891
ENSMUSG00000014030	Pax5	18507	paired box 5	-2.6934	0.764342	-7.02705	6.60562e-05	0.00207408
ENSMUSG00000022408	Fam83f	213956	family with sequence similarity 83, member F	-1.87526	2.20902	-6.98962	6.62353e-05	0.00207542
ENSMUSG00000021994	Wnt5a	22418	wingless-type MMTV integration site family, member 5A	1.13398	6.65041	6.97699	6.64067e-05	0.0020763
ENSMUSG00000051579	Tceal8	66684	transcription elongation factor A (SII)-like 8	1.04022	6.44772	6.97483	6.65368e-05	0.0020763
ENSMUSG00000016194	Hsd11b1	15483	hydroxysteroid 11-beta dehydrogenase 1	-1.69127	9.08942	-7.27528	6.73205e-05	0.00209646
ENSMUSG00000022261	Sdc2	15529	syndecan 2	-1.04373	8.07414	-6.94693	6.83754e-05	0.00212495
ENSMUSG00000000730	Dnmt3l	54427	DNA (cytosine-5-)-methyltransferase 3-like	-1.59021	3.07066	-6.94719	6.86207e-05	0.0021255
ENSMUSG00000060981	H4c8	69386	H4 clustered histone 8	4.63497	-3.16578	7.10527	6.86729e-05	0.0021255
ENSMUSG00000035208	Slfn8	276950	schlafen 8	-1.1524	6.03258	-6.93701	6.90563e-05	0.00213302
ENSMUSG00000024660	Incenp	16319	inner centromere protein	1.14814	5.73819	6.93167	6.94181e-05	0.00213985
ENSMUSG00000067215	Usp51	635253	ubiquitin specific protease 51	3.09766	-1.08206	6.98497	7.03995e-05	0.00216571
ENSMUSG00000034839	Larp6	67557	La ribonucleoprotein domain family, member 6	-1.4612	3.42283	-6.91509	7.06945e-05	0.00217039
ENSMUSG00000037544	Dlgap5	218977	DLG associated protein 5	1.373	4.71672	6.90094	7.16245e-05	0.00219451
ENSMUSG00000030306	Tmtc1	387314	transmembrane and tetratricopeptide repeat containing 1	-2.53128	4.47913	-7.69099	7.17919e-05	0.00219496
ENSMUSG00000025232	Hexa	15211	hexosaminidase A	-1.33295	7.54078	-6.89372	7.21143e-05	0.00219496
ENSMUSG00000022464	Slc38a4	69354	solute carrier family 38, member 4	2.41841	3.75316	7.39375	7.21755e-05	0.00219496
ENSMUSG00000068742	Cry2	12953	cryptochrome 2 (photolyase-like)	-1.19892	4.78087	-6.89159	7.22168e-05	0.00219496
ENSMUSG00000028693	Nasp	50927	nuclear autoantigenic sperm protein (histone-binding)	1.16169	5.53961	6.87197	7.36179e-05	0.00223308
ENSMUSG00000027514	Zbp1	58203	Z-DNA binding protein 1	-1.01087	7.51532	-6.86461	7.41359e-05	0.00224111
ENSMUSG00000038943	Prc1	233406	protein regulator of cytokinesis 1	1.50163	5.70049	7.01642	7.41777e-05	0.00224111
ENSMUSG00000024330	Col11a2	12815	collagen, type XI, alpha 2	2.91108	-0.629445	6.9183	7.43597e-05	0.00224215
ENSMUSG00000003038	Hmgn2	15331	high mobility group nucleosomal binding domain 2	1.34168	5.11642	6.85904	7.46276e-05	0.00224577
ENSMUSG00000027875	Hmgcs2	15360	3-hydroxy-3-methylglutaryl-Coenzyme A synthase 2	-3.47473	0.266161	-6.925	7.63841e-05	0.00229409
ENSMUSG00000031004	Mki67	17345	antigen identified by monoclonal antibody Ki 67	1.53267	6.82144	7.08613	7.67585e-05	0.00230079
ENSMUSG00000031523	Dlc1	50768	deleted in liver cancer 1	-1.33206	8.77328	-6.82653	7.70627e-05	0.0023039
ENSMUSG00000020432	Tcn2	21452	transcobalamin 2	-1.13487	6.94454	-6.82431	7.71657e-05	0.0023039
ENSMUSG00000049103	Ccr2	12772	chemokine (C-C motif) receptor 2	-2.42424	0.418078	-6.8431	7.80903e-05	0.00232424
ENSMUSG00000027849	Syt6	54524	synaptotagmin VI	3.38389	0.556112	6.89554	7.82044e-05	0.00232424
ENSMUSG00000047945	Marcksl1	17357	MARCKS-like 1	1.76507	5.44151	7.20634	7.83056e-05	0.00232424
ENSMUSG00000030089	Slc41a3	71699	solute carrier family 41, member 3	-1.24396	4.07323	-6.80751	7.84923e-05	0.00232524
ENSMUSG00000039070	Cpa4	71791	carboxypeptidase A4	4.21143	-0.845081	6.93146	7.93909e-05	0.00234728
ENSMUSG00000038145	Snrk	20623	SNF related kinase	-1.51346	5.68628	-6.96141	8.0571e-05	0.00237755
ENSMUSG00000009281	Rarres2	71660	retinoic acid receptor responder (tazarotene induced) 2	-2.36214	4.79643	-7.52607	8.12605e-05	0.00239325
ENSMUSG00000020572	Nampt	59027	nicotinamide phosphoribosyltransferase	-1.07373	6.85317	-6.75321	8.28162e-05	0.00243435
ENSMUSG00000020844	Nxn	18230	nucleoredoxin	1.42133	6.83192	6.88897	8.33511e-05	0.00244154
ENSMUSG00000090231	Cfb	14962	complement factor B	-1.79629	4.01091	-6.89896	8.33823e-05	0.00244154
ENSMUSG00000018102	H2bc4	68024	H2B clustered histone 4	1.66878	4.71612	6.92848	8.36041e-05	0.00244333
ENSMUSG00000025491	Ifitm1	68713	interferon induced transmembrane protein 1	-2.62718	3.67969	-7.36238	8.42609e-05	0.0024578
ENSMUSG00000023224	Serping1	12258	serine (or cysteine) peptidase inhibitor, clade G, member 1	-1.61248	10.7822	-6.87517	8.44513e-05	0.00245863
ENSMUSG00000020681	Ace	11421	angiotensin I converting enzyme (peptidyl-dipeptidase A) 1	-3.15356	3.58478	-7.53712	8.48811e-05	0.00246279
ENSMUSG00000029838	Ptn	19242	pleiotrophin	2.12116	3.22661	6.88813	8.49183e-05	0.00246279
ENSMUSG00000020914	Top2a	21973	topoisomerase (DNA) II alpha	1.2472	7.48382	6.71476	8.61115e-05	0.00249183
ENSMUSG00000111118	Gm6545	625046	family with sequence similarity 111, member A pseudogene	-4.68348	-1.2499	-6.8749	8.63319e-05	0.00249183
ENSMUSG00000050270	Tmem220	338369	transmembrane protein 220	-1.71534	1.23082	-6.71698	8.64114e-05	0.00249183
ENSMUSG00000102692	Dchs2	100534287	dachsous cadherin related 2	-3.04524	1.34349	-6.78642	8.6612e-05	0.00249288
ENSMUSG00000052981	Ube2ql1	76980	ubiquitin-conjugating enzyme E2Q family-like 1	2.37208	-0.400577	6.72162	8.79531e-05	0.0025267
ENSMUSG00000029869	Ephb6	13848	Eph receptor B6	2.04038	3.02068	6.72294	8.8359e-05	0.00253357
ENSMUSG00000044176	Spink10	328971	serine peptidase inhibitor, Kazal type 10	4.57639	-3.19344	6.83894	8.89268e-05	0.00254104
ENSMUSG00000005481	Ddx39a	68278	DEAD box helicase 39a	1.2347	5.62012	6.68173	8.90144e-05	0.00254104
ENSMUSG00000004952	Rasa4	54153	RAS p21 protein activator 4	-1.22805	3.67394	-6.67931	8.92289e-05	0.00254104
ENSMUSG00000079457	Gm7609	665378	predicted pseudogene 7609	-3.55695	-0.60625	-6.77315	8.92882e-05	0.00254104
ENSMUSG00000034006	Slc66a2	66943	solute carrier family 66 member 2	1.59478	4.81187	6.81422	8.9803e-05	0.00255091
ENSMUSG00000024556	Me2	107029	malic enzyme 2, NAD(+)-dependent, mitochondrial	1.21548	4.90524	6.66592	9.04377e-05	0.00256414
ENSMUSG00000036402	Gng12	14701	guanine nucleotide binding protein (G protein), gamma 12	-0.985546	8.81491	-6.66029	9.09109e-05	0.00257003
ENSMUSG00000001288	Rarg	19411	retinoic acid receptor, gamma	-1.03234	6.62839	-6.65954	9.09835e-05	0.00257003
ENSMUSG00000021996	Esd	13885	esterase D/formylglutathione hydrolase	-1.26063	8.72485	-6.65475	9.14819e-05	0.00257931
ENSMUSG00000029442	Wdr66	269701	WD repeat domain 66	-1.31101	3.50829	-6.6465	9.22743e-05	0.00259684
ENSMUSG00000024164	C3	12266	complement component 3	-1.82808	11.8222	-6.89576	9.2485e-05	0.00259796
ENSMUSG00000047907	Tshz2	228911	teashirt zinc finger family member 2	-1.37294	5.15919	-6.63794	9.31187e-05	0.0026086
ENSMUSG00000043557	Mdga1	74762	MAM domain containing glycosylphosphatidylinositol anchor 1	1.72002	3.94848	6.70149	9.32071e-05	0.0026086
ENSMUSG00000028412	Slc44a1	100434	solute carrier family 44, member 1	-1.24476	7.44882	-6.62752	9.40297e-05	0.00262678
ENSMUSG00000032254	Kif23	71819	kinesin family member 23	1.61512	4.6152	6.76507	9.42271e-05	0.00262747
ENSMUSG00000016526	Dyrk3	226419	dual-specificity tyrosine-(Y)-phosphorylation regulated kinase 3	2.36832	2.4708	6.71686	9.45242e-05	0.00263092
ENSMUSG00000031443	F7	14068	coagulation factor VII	-2.76575	0.35702	-6.65945	9.55381e-05	0.00265179
ENSMUSG00000016200	Syt14	329324	synaptotagmin XIV	2.8304	-1.252	6.66212	9.56227e-05	0.00265179
ENSMUSG00000055235	Wdr86	269633	WD repeat domain 86	-2.64403	4.04819	-7.34526	9.59932e-05	0.00265721
ENSMUSG00000060600	Eno3	13808	enolase 3, beta muscle	1.91786	3.58968	6.73999	9.73114e-05	0.0026888
ENSMUSG00000050587	Lrrc4c	241568	leucine rich repeat containing 4C	3.7246	-0.27187	6.69424	9.76867e-05	0.00269427
ENSMUSG00000027386	Fbln7	70370	fibulin 7	-1.44834	4.50932	-6.58687	9.81443e-05	0.00270176
ENSMUSG00000034361	Cpne2	234577	copine II	-1.21118	5.13516	-6.58353	9.83138e-05	0.00270176
ENSMUSG00000004328	Hif3a	53417	hypoxia inducible factor 3, alpha subunit	-3.07614	-0.279042	-6.64391	9.88025e-05	0.00271029
ENSMUSG00000022623	Shank3	58234	SH3 and multiple ankyrin repeat domains 3	-1.46563	3.67128	-6.57294	9.9567e-05	0.00272634
ENSMUSG00000074916	Chst14	72136	carbohydrate sulfotransferase 14	-1.01081	5.36589	-6.56473	0.000100173	0.00273799
ENSMUSG00000108084	Gm7932	666105	predicted gene 7932	3.07439	-1.04675	6.61508	0.000101735	0.0027757
ENSMUSG00000021665	Hexb	15212	hexosaminidase B	-1.01379	5.78527	-6.54362	0.000102357	0.00278675
ENSMUSG00000015305	Sash1	70097	SAM and SH3 domain containing 1	-1.16911	8.14826	-6.54247	0.000102506	0.00278675
ENSMUSG00000071001	Hrct1	100039781	histidine rich carboxyl terminus 1	-2.38279	2.17833	-6.57119	0.000104417	0.00282308
ENSMUSG00000046718	Bst2	69550	bone marrow stromal cell antigen 2	-1.3532	9.03226	-6.52525	0.00010443	0.00282308
ENSMUSG00000026879	Gsn	227753	gelsolin	-1.78839	9.32225	-6.96996	0.00010458	0.00282308
ENSMUSG00000024521	Pmaip1	58801	phorbol-12-myristate-13-acetate-induced protein 1	1.66531	4.23485	6.63537	0.000104586	0.00282308
ENSMUSG00000053414	Hunk	26559	hormonally upregulated Neu-associated kinase	-1.93587	1.76216	-6.52487	0.000105619	0.00283915
ENSMUSG00000033540	Idua	15932	iduronidase, alpha-L	-1.17909	4.60536	-6.51267	0.000105689	0.00283915
ENSMUSG00000056771	NA	NA	NA	-4.40794	-2.61266	-6.65593	0.000105886	0.00283915
ENSMUSG00000030287	Itpr2	16439	inositol 1,4,5-triphosphate receptor 2	-1.20007	5.31584	-6.50969	0.00010602	0.00283915
ENSMUSG00000026725	Tnn	329278	tenascin N	2.02679	1.42876	6.52319	0.000106115	0.00283915
ENSMUSG00000057982	Zfp809	235047	zinc finger protein 809	-0.984787	6.24474	-6.50247	0.000106765	0.0028515
ENSMUSG00000037752	Xkr8	381560	X-linked Kx blood group related 8	-1.14302	4.12655	-6.48746	0.000108451	0.0028896
ENSMUSG00000006920	Ezh1	14055	enhancer of zeste 1 polycomb repressive complex 2 subunit	-1.26567	5.15746	-6.4859	0.000108676	0.0028896
ENSMUSG00000007603	Dus3l	224907	dihydrouridine synthase 3-like (S. cerevisiae)	1.2094	4.57372	6.48414	0.000108846	0.0028896
ENSMUSG00000058488	Kl	16591	klotho	-4.3481	-1.66862	-6.62296	0.000109117	0.0028896
ENSMUSG00000036856	Wnt4	22417	wingless-type MMTV integration site family, member 4	3.1132	5.37363	7.7099	0.000109142	0.0028896
ENSMUSG00000038065	Mturn	68235	maturin, neural progenitor differentiation regulator homolog (Xenopus)	-2.60068	5.50845	-7.51063	0.000109454	0.00289283
ENSMUSG00000030284	Creld1	171508	cysteine-rich with EGF-like domains 1	-1.12249	6.37948	-6.47441	0.000109913	0.00289846
ENSMUSG00000017861	Mybl2	17865	myeloblastosis oncogene-like 2	1.40113	3.36387	6.47467	0.000110049	0.00289846
ENSMUSG00000018500	Adora2b	11541	adenosine A2b receptor	-1.08061	6.02185	-6.45293	0.000112368	0.00295059
ENSMUSG00000025665	Rps6ka6	67071	ribosomal protein S6 kinase polypeptide 6	3.14536	-0.1323	6.52186	0.000112416	0.00295059
ENSMUSG00000021583	Erap1	80898	endoplasmic reticulum aminopeptidase 1	-0.972719	6.36124	-6.45011	0.000112682	0.00295137
ENSMUSG00000024066	Xdh	22436	xanthine dehydrogenase	-1.68785	8.05921	-6.88936	0.000112834	0.00295137
ENSMUSG00000075028	Prdm11	100042784	PR domain containing 11	-1.82491	4.18013	-6.68707	0.00011304	0.00295167
ENSMUSG00000024990	Rbp4	19662	retinol binding protein 4, plasma	-2.3457	2.91515	-6.69945	0.000113648	0.00296245
ENSMUSG00000036256	Igfbp7	29817	insulin-like growth factor binding protein 7	-1.11885	10.4386	-6.43399	0.000114599	0.00298213
ENSMUSG00000089682	Bcl2l2	12050	BCL2-like 2	-1.02798	6.59258	-6.43043	0.000115006	0.00298365
ENSMUSG00000042500	Ago4	76850	argonaute RISC catalytic subunit 4	-1.42976	2.82946	-6.43163	0.000115086	0.00298365
ENSMUSG00000036006	Ripor2	193385	RHO family interacting cell polarization regulator 2	-2.24807	1.79968	-6.45142	0.000115247	0.00298365
ENSMUSG00000026683	Nuf2	66977	NUF2, NDC80 kinetochore complex component	1.30957	4.63495	6.41676	0.000116756	0.0030176
ENSMUSG00000064267	Hvcn1	74096	hydrogen voltage-gated channel 1	-1.65538	1.91935	-6.41223	0.000117816	0.00303577
ENSMUSG00000025089	Gfra1	14585	glial cell line derived neurotrophic factor family receptor alpha 1	2.68247	0.493334	6.45029	0.000117859	0.00303577
ENSMUSG00000064272	Gpbar1	227289	G protein-coupled bile acid receptor 1	2.61317	-0.302723	6.44322	0.000118287	0.00304165
ENSMUSG00000027220	Syt13	80976	synaptotagmin XIII	-1.55244	7.20947	-6.7003	0.000119381	0.00306141
ENSMUSG00000062380	Tubb3	22152	tubulin, beta 3 class III	1.20009	4.78686	6.3942	0.000119459	0.00306141
ENSMUSG00000038379	Ttk	22137	Ttk protein kinase	1.35222	3.54083	6.37436	0.000122058	0.00312276
ENSMUSG00000029156	Sgcb	24051	sarcoglycan, beta (dystrophin-associated glycoprotein)	-1.1827	6.40112	-6.36743	0.000122829	0.0031372
ENSMUSG00000044243	Bhlha9	320522	basic helix-loop-helix family, member a9	4.86726	-1.65799	6.53235	0.000123445	0.00314764
ENSMUSG00000063594	Gng8	14709	guanine nucleotide binding protein (G protein), gamma 8	1.70163	1.73377	6.36108	0.00012438	0.00316617
ENSMUSG00000028587	Orc1	18392	origin recognition complex, subunit 1	1.44938	2.06419	6.35299	0.000124927	0.00317477
ENSMUSG00000001300	Efnb2	13642	ephrin B2	2.71583	5.4734	7.363	0.000125556	0.00318133
ENSMUSG00000016529	Il10	16153	interleukin 10	5.85292	-2.14206	6.57201	0.000125604	0.00318133
ENSMUSG00000018750	Zbtb4	75580	zinc finger and BTB domain containing 4	-1.06872	6.97751	-6.34082	0.000126258	0.00319107
ENSMUSG00000015452	Ager	11596	advanced glycosylation end product-specific receptor	-1.86305	0.808979	-6.34852	0.000126529	0.00319107
ENSMUSG00000010154	Spire2	234857	spire type actin nucleation factor 2	3.37667	0.902416	6.4509	0.000126618	0.00319107
ENSMUSG00000032204	Aqp9	64008	aquaporin 9	-2.58386	-0.369208	-6.37324	0.000127041	0.00319644
ENSMUSG00000021904	Sema3g	218877	sema domain, immunoglobulin domain (Ig), short basic domain, secreted, (semaphorin) 3G	2.01873	1.09486	6.34761	0.00012727	0.0031969
ENSMUSG00000051811	Cox6b2	333182	cytochrome c oxidase subunit 6B2	-1.79187	2.48081	-6.33793	0.000127697	0.00320233
ENSMUSG00000020427	Igfbp3	16009	insulin-like growth factor binding protein 3	1.5422	9.07735	6.54711	0.000128118	0.0032076
ENSMUSG00000075604	Cyp11b1	110115	cytochrome P450, family 11, subfamily b, polypeptide 1	3.56841	-2.39926	6.4154	0.000128873	0.00322118
ENSMUSG00000042726	Trafd1	231712	TRAF type zinc finger domain containing 1	-1.09944	6.32203	-6.3137	0.000129905	0.00324164
ENSMUSG00000015829	Tnr	21960	tenascin R	5.50529	0.447177	6.82594	0.000131223	0.00326918
ENSMUSG00000046179	E2f8	108961	E2F transcription factor 8	1.20045	3.80912	6.29617	0.000132356	0.00329201
ENSMUSG00000057098	Ebf1	13591	early B cell factor 1	-1.0541	7.67912	-6.29046	0.000133106	0.00330524
ENSMUSG00000043832	Clec4a3	73149	C-type lectin domain family 4, member a3	-1.80603	1.2636	-6.28694	0.000134773	0.00334119
ENSMUSG00000035365	Parpbp	75317	PARP1 binding protein	1.49607	2.86891	6.27548	0.000135593	0.00335604
ENSMUSG00000071714	Csf2rb2	12984	colony stimulating factor 2 receptor, beta 2, low-affinity (granulocyte-macrophage)	-2.07297	2.37355	-6.28575	0.000136083	0.0033627
ENSMUSG00000034898	Filip1	70598	filamin A interacting protein 1	-1.76512	2.06792	-6.27308	0.000136618	0.00337042
ENSMUSG00000050730	Arhgap42	71544	Rho GTPase activating protein 42	-0.959536	6.85082	-6.25411	0.000138296	0.00340628
ENSMUSG00000063286	Gm8995	668139	predicted gene 8995	-1.63556	3.35138	-6.24797	0.0001399	0.00344022
ENSMUSG00000001642	Akr1b3	11677	aldo-keto reductase family 1, member B3 (aldose reductase)	1.18582	5.77952	6.24052	0.000140352	0.00344148
ENSMUSG00000042834	Nrep	27528	neuronal regeneration related protein	1.72988	3.50556	6.25536	0.000140573	0.00344148
ENSMUSG00000054072	Iigp1	60440	interferon inducible GTPase 1	-1.24825	7.44786	-6.2389	0.00014063	0.00344148
ENSMUSG00000078963	Hsbp1l1	66255	heat shock factor binding protein 1-like 1	2.88704	0.131861	6.28914	0.000141153	0.00344871
ENSMUSG00000090145	Ugt1a6b	394435	UDP glucuronosyltransferase 1 family, polypeptide A6B	-2.48663	0.347879	-6.26481	0.000141691	0.00345631
ENSMUSG00000058022	Adtrp	109254	androgen dependent TFPI regulating protein	-3.87662	-1.02904	-6.34119	0.000142027	0.00345894
ENSMUSG00000027597	Ahcy	269378	S-adenosylhomocysteine hydrolase	1.44107	5.5403	6.36086	0.000143126	0.00348013
ENSMUSG00000042751	Nmnat2	226518	nicotinamide nucleotide adenylyltransferase 2	2.97545	-0.488372	6.2731	0.00014432	0.00350356
ENSMUSG00000110884	NA	NA	NA	-1.79872	2.57535	-6.21788	0.00014496	0.0035135
ENSMUSG00000019027	Dnah1	110084	dynein, axonemal, heavy chain 1	-2.27581	0.992018	-6.2313	0.000145354	0.00351742
ENSMUSG00000018900	Slc22a5	20520	solute carrier family 22 (organic cation transporter), member 5	-1.05897	4.51967	-6.20075	0.000146355	0.00353227
ENSMUSG00000024593	Megf10	70417	multiple EGF-like-domains 10	3.19789	-0.4163	6.27213	0.000146432	0.00353227
ENSMUSG00000003604	Aven	74268	apoptosis, caspase activation inhibitor	1.28407	3.43324	6.19681	0.000147081	0.00354231
ENSMUSG00000031245	Hmgn5	50887	high-mobility group nucleosome binding domain 5	1.19645	4.87283	6.19166	0.000147827	0.00355464
ENSMUSG00000011257	Pabpc4	230721	poly(A) binding protein, cytoplasmic 4	1.09996	6.54909	6.18879	0.000148238	0.00355729
ENSMUSG00000060314	Zfp941	407812	zinc finger protein 941	2.33107	-0.619272	6.21411	0.000148406	0.00355729
ENSMUSG00000024887	Asah2	54447	N-acylsphingosine amidohydrolase 2	-1.08659	5.60136	-6.17919	0.000149758	0.00357623
ENSMUSG00000027919	Lce1g	66195	late cornified envelope 1G	3.22726	-1.0989	6.25186	0.000149891	0.00357623
ENSMUSG00000026536	Ifi211	381308	interferon activated gene 211	-1.42589	6.56429	-6.38486	0.000150127	0.00357623
ENSMUSG00000031202	Rab39b	67790	RAB39B, member RAS oncogene family	2.04501	0.870828	6.1921	0.000150137	0.00357623
ENSMUSG00000063632	Sox11	20666	SRY (sex determining region Y)-box 11	3.70746	1.5881	6.5784	0.000150422	0.0035774
ENSMUSG00000028108	Ecm1	13601	extracellular matrix protein 1	-1.19439	7.52399	-6.15829	0.000153179	0.00363729
ENSMUSG00000090222	NA	NA	NA	-1.73497	1.92732	-6.16234	0.000153556	0.00363945
ENSMUSG00000032261	Sh3bgrl2	212531	SH3 domain binding glutamic acid-rich protein like 2	2.44059	3.4084	6.59411	0.000153749	0.00363945
ENSMUSG00000086043	NA	NA	NA	-1.69407	1.19931	-6.1472	0.000155919	0.00368508
ENSMUSG00000037161	Mgarp	67749	mitochondria localized glutamic acid rich protein	-1.45624	3.27084	-6.13853	0.000156755	0.00369575
ENSMUSG00000022367	Has2	15117	hyaluronan synthase 2	3.47352	5.1174	7.29788	0.000156857	0.00369575
ENSMUSG00000028671	Gale	74246	galactose-4-epimerase, UDP	1.61257	3.34051	6.13073	0.000158439	0.00372725
ENSMUSG00000026664	Phyh	16922	phytanoyl-CoA hydroxylase	-1.04466	5.73496	-6.12214	0.000159165	0.00373854
ENSMUSG00000021025	Nfkbia	18035	nuclear factor of kappa light polypeptide gene enhancer in B cells inhibitor, alpha	-1.14798	6.21671	-6.11565	0.000160311	0.00375963
ENSMUSG00000005148	Klf5	12224	Kruppel-like factor 5	1.86603	1.88795	6.12327	0.000160669	0.003761
ENSMUSG00000034463	Scara3	219151	scavenger receptor class A, member 3	-1.10184	7.19977	-6.1123	0.00016087	0.003761
ENSMUSG00000047649	Cd3eap	70333	CD3E antigen, epsilon polypeptide associated protein	1.22257	4.40703	6.10989	0.000161348	0.003761
ENSMUSG00000028766	Alpl	11647	alkaline phosphatase, liver/bone/kidney	-1.44035	9.21516	-6.23748	0.000161359	0.003761
ENSMUSG00000053411	Cbx7	52609	chromobox 7	-1.76322	2.90033	-6.10733	0.000162993	0.00379328
ENSMUSG00000025001	Hells	15201	helicase, lymphoid specific	1.13775	4.83305	6.09596	0.000163734	0.00380266
ENSMUSG00000020074	Ccar1	67500	cell division cycle and apoptosis regulator 1	0.9455	6.18835	6.0942	0.000164002	0.00380266
ENSMUSG00000031539	Ap3m2	64933	adaptor-related protein complex 3, mu 2 subunit	-1.18812	4.33063	-6.09376	0.000164147	0.00380266
ENSMUSG00000024232	Bambi	68010	BMP and activin membrane-bound inhibitor	1.72449	3.00104	6.08354	0.00016707	0.00386447
ENSMUSG00000105063	NA	NA	NA	-2.51362	0.125991	-6.10492	0.000168329	0.00388403
ENSMUSG00000027379	Bub1	12235	BUB1, mitotic checkpoint serine/threonine kinase	1.2977	4.66053	6.07039	0.000168426	0.00388403
ENSMUSG00000014956	Ppp1cb	19046	protein phosphatase 1 catalytic subunit beta	-1.03843	8.44011	-6.06104	0.000169983	0.00391255
ENSMUSG00000042826	Fgf11	14166	fibroblast growth factor 11	-1.26277	3.57994	-6.06061	0.000170178	0.00391255
ENSMUSG00000085912	Trp53cor1	100504267	tumor protein p53 pathway corepressor 1	-1.56263	1.32195	-6.0609	0.000170661	0.00391773
ENSMUSG00000023940	Sgo1	72415	shugoshin 1	1.24068	3.27078	6.05576	0.000171053	0.00392081
ENSMUSG00000038415	Foxq1	15220	forkhead box Q1	3.76652	0.358494	6.2065	0.000171336	0.00392138
ENSMUSG00000029095	Ablim2	231148	actin-binding LIM protein 2	-3.06992	0.797586	-6.11707	0.000172412	0.00394007
ENSMUSG00000040204	Pclaf	68026	PCNA clamp associated factor	1.42905	5.08811	6.14917	0.000173303	0.00395449
ENSMUSG00000064264	Zfp428	232969	zinc finger protein 428	1.47793	2.21218	6.04119	0.000174124	0.00396213
ENSMUSG00000005410	Mcm5	17218	minichromosome maintenance complex component 5	1.26353	5.99172	6.0427	0.000174373	0.00396213
ENSMUSG00000029119	Man2b2	17160	mannosidase 2, alpha B2	-1.05329	7.3595	-6.03722	0.00017442	0.00396213
ENSMUSG00000017697	Ada	11486	adenosine deaminase	1.39999	2.91501	6.03628	0.000174898	0.00396288
ENSMUSG00000042671	Rgs8	67792	regulator of G-protein signaling 8	2.44052	1.81605	6.07074	0.000174975	0.00396288
ENSMUSG00000046295	Ankle1	234396	ankyrin repeat and LEM domain containing 1	1.40794	2.03869	6.03425	0.000175297	0.00396427
ENSMUSG00000025574	Tk1	21877	thymidine kinase 1	1.21435	4.6211	6.02817	0.000176217	0.00397914
ENSMUSG00000020182	Ddc	13195	dopa decarboxylase	3.15295	2.30207	6.481	0.000176574	0.0039813
ENSMUSG00000023571	C1qtnf12	67389	C1q and tumor necrosis factor related 12	-1.18867	4.07265	-6.02006	0.000177755	0.0039986
ENSMUSG00000033880	Lgals3bp	19039	lectin, galactoside-binding, soluble, 3 binding protein	-1.18799	10.8937	-6.01668	0.000178409	0.0039986
ENSMUSG00000006818	Sod2	20656	superoxide dismutase 2, mitochondrial	-1.07811	7.85409	-6.01552	0.00017858	0.0039986
ENSMUSG00000003665	Has1	15116	hyaluronan synthase 1	2.58939	1.69242	6.08715	0.000178608	0.0039986
ENSMUSG00000010751	Tnfrsf22	79202	tumor necrosis factor receptor superfamily, member 22	1.47897	3.38337	6.0175	0.000178657	0.0039986
ENSMUSG00000004207	Psap	19156	prosaposin	-1.15382	10.682	-6.00446	0.000180771	0.00403414
ENSMUSG00000048142	Nat8l	269642	N-acetyltransferase 8-like	6.15432	0.985326	6.76071	0.000180776	0.00403414
ENSMUSG00000047534	Mis18bp1	217653	MIS18 binding protein 1	1.2068	3.39577	5.99189	0.000183294	0.00407559
ENSMUSG00000031520	Vegfc	22341	vascular endothelial growth factor C	-1.35053	5.88347	-6.1025	0.000183347	0.00407559
ENSMUSG00000030283	St8sia1	20449	ST8 alpha-N-acetyl-neuraminide alpha-2,8-sialyltransferase 1	4.372	0.576786	6.34392	0.000183438	0.00407559
ENSMUSG00000021367	Edn1	13614	endothelin 1	-1.0834	5.84627	-5.98684	0.00018424	0.00407713
ENSMUSG00000019039	Dalrd3	67789	DALR anticodon binding domain containing 3	1.21915	3.50174	5.98719	0.000184245	0.00407713
ENSMUSG00000036109	Mbnl3	171170	muscleblind like splicing factor 3	2.90735	0.950543	6.04159	0.000184312	0.00407713
ENSMUSG00000056270	Prr9	109314	proline rich 9	4.47078	-2.3277	6.11563	0.000187473	0.00414103
ENSMUSG00000027820	Mme	17380	membrane metallo endopeptidase	2.42611	2.85616	6.2639	0.000187753	0.00414119
ENSMUSG00000030109	Slc6a12	14411	solute carrier family 6 (neurotransmitter transporter, betaine/GABA), member 12	3.05357	-0.212638	6.02877	0.000188565	0.00414868
ENSMUSG00000031639	Tlr3	142980	toll-like receptor 3	-1.02076	5.83561	-5.96512	0.000188639	0.00414868
ENSMUSG00000033487	Fndc3a	319448	fibronectin type III domain containing 3A	-1.002	7.16586	-5.95387	0.000190968	0.00419385
ENSMUSG00000029765	Plxna4	243743	plexin A4	2.71942	4.91062	6.84473	0.000191838	0.00420687
ENSMUSG00000085287	4833418N02Rik	74597	RIKEN cDNA 4833418N02 gene	-1.47788	2.0328	-5.94644	0.000193046	0.00422726
ENSMUSG00000054702	Ap1s3	252903	adaptor-related protein complex AP-1, sigma 3	2.34968	1.25541	5.96796	0.000193757	0.00423214
ENSMUSG00000049593	Lce1h	67718	late cornified envelope 1H	2.69239	1.88549	6.11363	0.000193826	0.00423214
ENSMUSG00000071341	Egr4	13656	early growth response 4	2.92227	-0.96307	5.98538	0.000196155	0.00427679
ENSMUSG00000029860	Zyx	22793	zyxin	1.1899	8.79988	5.92789	0.000196558	0.00427679
ENSMUSG00000039960	Rhou	69581	ras homolog family member U	1.04091	6.53844	5.9266	0.000196766	0.00427679
ENSMUSG00000022108	Itm2b	16432	integral membrane protein 2B	-1.1163	9.87559	-5.92565	0.000196997	0.00427679
ENSMUSG00000028937	Acot7	70025	acyl-CoA thioesterase 7	1.46833	5.63615	6.11873	0.000197776	0.00428758
ENSMUSG00000051378	Kif18b	70218	kinesin family member 18B	1.31524	4.0891	5.9187	0.000198684	0.00430115
ENSMUSG00000040296	Ddx58	230073	DEAD/H box helicase 58	-0.972479	7.94308	-5.90261	0.000202004	0.00436679
ENSMUSG00000029379	Cxcl3	330122	chemokine (C-X-C motif) ligand 3	-1.88658	3.59209	-6.10116	0.000202701	0.00437563
ENSMUSG00000040289	Hey1	15213	hairy/enhancer-of-split related with YRPW motif 1	-1.75608	3.12878	-5.90528	0.000204092	0.00439942
ENSMUSG00000034918	Cdhr2	268663	cadherin-related family member 2	3.82291	-0.839225	5.99834	0.00020467	0.00440563
ENSMUSG00000020524	Gria1	14799	glutamate receptor, ionotropic, AMPA1 (alpha 1)	4.15006	-2.63424	5.99943	0.000208677	0.00448083
ENSMUSG00000036192	Rorb	225998	RAR-related orphan receptor beta	2.81685	-1.68161	5.92305	0.000208753	0.00448083
ENSMUSG00000035258	Abi3bp	320712	ABI family member 3 binding protein	-2.01956	5.1767	-6.4344	0.00020953	0.00449116
ENSMUSG00000061887	Ssbp3	72475	single-stranded DNA binding protein 3	0.982136	6.44137	5.86529	0.000210487	0.00450531
ENSMUSG00000036390	Gadd45a	13197	growth arrest and DNA-damage-inducible 45 alpha	-1.23235	4.95436	-5.85409	0.000213239	0.00455779
ENSMUSG00000032218	Ccnb2	12442	cyclin B2	1.5345	4.43757	5.96041	0.00021441	0.00457167
ENSMUSG00000030031	Kbtbd8	243574	kelch repeat and BTB (POZ) domain containing 8	2.0848	0.00974975	5.86439	0.000214662	0.00457167
ENSMUSG00000026620	Mark1	226778	MAP/microtubule affinity regulating kinase 1	-0.990656	5.96169	-5.84699	0.000214791	0.00457167
ENSMUSG00000020649	Rrm2	20135	ribonucleotide reductase M2	1.29115	5.92965	5.89396	0.000215251	0.00457507
ENSMUSG00000107810	Gm18609	100417431	Rho GTPase activating protein 20 pseudogene	-2.68304	-0.83346	-5.88464	0.000216129	0.00458731
ENSMUSG00000030268	Bcat1	12035	branched chain aminotransferase 1, cytosolic	1.91621	5.9869	6.40172	0.000217016	0.0045997
ENSMUSG00000041220	Elovl6	170439	ELOVL family member 6, elongation of long chain fatty acids (yeast)	1.13939	4.94829	5.82427	0.000220323	0.00466329
ENSMUSG00000022594	Lynx1	23936	Ly6/neurotoxin 1	-1.06109	6.35845	-5.81942	0.000221475	0.00468117
ENSMUSG00000073489	Ifi204	15951	interferon activated gene 204	-1.19786	8.28607	-5.81287	0.000223175	0.00470462
ENSMUSG00000097697	4833412C05Rik	73904	RIKEN cDNA 4833412C05 gene	-1.6496	1.05469	-5.81743	0.000223204	0.00470462
ENSMUSG00000052229	Gpr17	574402	G protein-coupled receptor 17	-2.19015	-0.19844	-5.8231	0.000225709	0.00474521
ENSMUSG00000026308	Klhl30	70788	kelch-like 30	4.5012	-2.31552	5.94693	0.000225903	0.00474521
ENSMUSG00000029096	Htra3	78558	HtrA serine peptidase 3	-2.45655	6.98302	-6.7347	0.000226067	0.00474521
ENSMUSG00000026605	Cenpf	108000	centromere protein F	1.39396	4.96833	5.866	0.000227916	0.00477381
ENSMUSG00000031595	Pdgfrl	68797	platelet-derived growth factor receptor-like	2.80712	2.19755	6.09429	0.000228057	0.00477381
ENSMUSG00000078612	Fyb2	242594	FYN binding protein 2	-1.25426	4.09277	-5.79214	0.000228442	0.00477529
ENSMUSG00000055761	Nkain3	269513	Na+/K+ transporting ATPase interacting 3	2.85004	-0.318254	5.84026	0.000229269	0.004786
ENSMUSG00000107655	NA	NA	NA	-2.31498	0.130293	-5.80598	0.000231367	0.00482088
ENSMUSG00000026193	Fn1	14268	fibronectin 1	1.60203	11.8224	5.9266	0.000231575	0.00482088
ENSMUSG00000070509	Rgma	244058	repulsive guidance molecule family member A	-1.30615	4.88318	-5.77752	0.000232272	0.00482879
ENSMUSG00000026944	Abca2	11305	ATP-binding cassette, sub-family A (ABC1), member 2	-1.15739	5.2378	-5.76453	0.00023549	0.004889
ENSMUSG00000025545	Clybl	69634	citrate lyase beta like	-1.05914	3.81341	-5.74378	0.000240965	0.00499296
ENSMUSG00000017499	Cdc6	23834	cell division cycle 6	1.27079	4.18004	5.74375	0.000241155	0.00499296
ENSMUSG00000026167	Wnt10a	22409	wingless-type MMTV integration site family, member 10A	3.05462	-1.4768	5.79927	0.000243033	0.005025
ENSMUSG00000033538	Casp4	12363	caspase 4, apoptosis-related cysteine peptidase	-1.11713	5.11745	-5.72757	0.000245412	0.0050673
ENSMUSG00000033762	Recql4	79456	RecQ protein-like 4	1.58499	2.28972	5.72424	0.000247391	0.00510122
ENSMUSG00000057367	Birc2	11797	baculoviral IAP repeat-containing 2	-1.02094	4.9876	-5.71907	0.000247727	0.00510123
ENSMUSG00000025597	Klhl4	237010	kelch-like 4	3.91922	-2.76568	5.82637	0.000249174	0.00512407
ENSMUSG00000059921	Unc5c	22253	unc-5 netrin receptor C	2.23132	2.35207	5.83518	0.000250083	0.00513457
ENSMUSG00000078521	Aunip	69885	aurora kinase A and ninein interacting protein	1.73147	1.84522	5.7164	0.00025036	0.00513457
ENSMUSG00000030111	A2m	232345	alpha-2-macroglobulin	4.31577	2.31621	6.42684	0.000251761	0.00515635
ENSMUSG00000040428	Plekha4	69217	pleckstrin homology domain containing, family A (phosphoinositide binding specific) member 4	-1.04563	4.96965	-5.70077	0.000252883	0.00517237
ENSMUSG00000037169	Mycn	18109	v-myc avian myelocytomatosis viral related oncogene, neuroblastoma derived	1.7727	1.74566	5.70395	0.000254159	0.00519147
ENSMUSG00000061048	Cdh3	12560	cadherin 3	2.75172	3.74453	6.30389	0.00025524	0.00520426
ENSMUSG00000001517	Foxm1	14235	forkhead box M1	1.26908	5.41857	5.69624	0.000255627	0.00520426
ENSMUSG00000034949	Zfr2	103406	zinc finger RNA binding protein 2	-1.56011	2.72971	-5.69411	0.000255812	0.00520426
ENSMUSG00000093661	Eif4e3	66892	eukaryotic translation initiation factor 4E member 3	-1.39817	4.35373	-5.68652	0.000258712	0.00525112
ENSMUSG00000079017	Ifi27l2a	76933	interferon, alpha-inducible protein 27 like 2A	-1.38159	7.40721	-5.85844	0.00025932	0.00525112
ENSMUSG00000035683	Melk	17279	maternal embryonic leucine zipper kinase	1.28294	4.09095	5.679	0.000259386	0.00525112
ENSMUSG00000079105	C7	109828	complement component 7	-1.92417	0.908379	-5.68954	0.000259498	0.00525112
ENSMUSG00000040913	Fbxw4	30838	F-box and WD-40 domain protein 4	-1.26089	2.79071	-5.67631	0.000260139	0.0052571
ENSMUSG00000010021	Kif19a	286942	kinesin family member 19A	-1.92114	1.02547	-5.68558	0.000260634	0.00526007
ENSMUSG00000036718	Micall2	231830	MICAL-like 2	-1.10058	5.80454	-5.67291	0.000260979	0.00526007
ENSMUSG00000035186	Ubd	24108	ubiquitin D	-3.93062	-0.793279	-5.78265	0.000261901	0.00527167
ENSMUSG00000002983	Relb	19698	avian reticuloendotheliosis viral (v-rel) oncogene related B	-1.04384	5.00541	-5.66675	0.000262775	0.00528227
ENSMUSG00000022197	Pdzd2	68070	PDZ domain containing 2	-2.25749	6.48313	-6.45298	0.000264886	0.00531767
ENSMUSG00000024500	Ppp2r2b	72930	protein phosphatase 2, regulatory subunit B, beta	2.53365	2.45542	5.92358	0.000265285	0.00531864
ENSMUSG00000034707	Gns	75612	glucosamine (N-acetyl)-6-sulfatase	-0.943408	8.45583	-5.65437	0.000266454	0.00533505
ENSMUSG00000006179	Prss16	54373	protease, serine 16 (thymus)	2.59083	-1.14516	5.69167	0.000266875	0.00533645
ENSMUSG00000029322	Plac8	231507	placenta-specific 8	-1.16347	9.4402	-5.64925	0.000268103	0.00535397
ENSMUSG00000048355	Arxes1	76219	adipocyte-related X-chromosome expressed sequence 1	4.14814	0.81222	6.02672	0.000268762	0.00536007
ENSMUSG00000009739	Pou6f1	19009	POU domain, class 6, transcription factor 1	-1.21535	4.25889	-5.64583	0.0002692	0.00536176
ENSMUSG00000021892	Sh3bp5	24056	SH3-domain binding protein 5 (BTK-associated)	-1.31648	6.17476	-5.7595	0.000270507	0.00538075
ENSMUSG00000039542	Ncam1	17967	neural cell adhesion molecule 1	4.03798	4.87915	6.71072	0.000272794	0.00541914
ENSMUSG00000041064	Pif1	208084	PIF1 5'-to-3' DNA helicase	1.78011	2.01076	5.62373	0.000278375	0.00552279
ENSMUSG00000029882	2210010C04Rik	67373	RIKEN cDNA 2210010C04 gene	-3.91743	-2.70087	-5.72597	0.000278985	0.00552768
ENSMUSG00000048234	Rnf149	67702	ring finger protein 149	1.08298	5.44254	5.60629	0.000281441	0.00556909
ENSMUSG00000024379	Tslp	53603	thymic stromal lymphopoietin	-1.86975	3.25453	-5.74329	0.000286682	0.00566543
ENSMUSG00000003420	Fcgrt	14132	Fc fragment of IgG receptor and transporter	-1.22456	7.03973	-5.61567	0.000287815	0.00568041
ENSMUSG00000041912	Tdrkh	72634	tudor and KH domain containing protein	-1.63861	1.37923	-5.58506	0.000289928	0.0057147
ENSMUSG00000027405	Nop56	67134	NOP56 ribonucleoprotein	1.00581	5.93997	5.57612	0.000291255	0.00573342
ENSMUSG00000039914	Coq10a	210582	coenzyme Q10A	-1.17093	3.06213	-5.56236	0.000295978	0.00581886
ENSMUSG00000004633	Chn2	69993	chimerin 2	2.2595	1.09392	5.58312	0.000296866	0.00582879
ENSMUSG00000023484	Prph	19132	peripherin	6.4599	-1.46681	6.00426	0.000297291	0.00582959
ENSMUSG00000029413	Naaa	67111	N-acylethanolamine acid amidase	-1.24717	5.3224	-5.55458	0.000300051	0.00587613
ENSMUSG00000021965	Ska3	219114	spindle and kinetochore associated complex subunit 3	1.55313	2.85335	5.54781	0.000302064	0.00590497
ENSMUSG00000033826	Dnah8	13417	dynein, axonemal, heavy chain 8	-1.54386	1.87902	-5.54619	0.000302577	0.00590497
ENSMUSG00000062937	Mtap	66902	methylthioadenosine phosphorylase	1.08677	5.93876	5.54257	0.000302689	0.00590497
ENSMUSG00000038418	Egr1	13653	early growth response 1	-1.29598	7.65905	-5.6479	0.000303691	0.00591691
ENSMUSG00000030793	Pycard	66824	PYD and CARD domain containing	-1.64471	2.54169	-5.54012	0.000305275	0.00594016
ENSMUSG00000106547	NA	NA	NA	-3.29936	-1.41793	-5.60672	0.000307075	0.00596755
ENSMUSG00000028189	Ctbs	74245	chitobiase	-1.03809	4.30432	-5.51904	0.000310954	0.00603163
ENSMUSG00000028212	Ccne2	12448	cyclin E2	1.19967	3.76588	5.51882	0.000311166	0.00603163
ENSMUSG00000038188	Scarf1	380713	scavenger receptor class F, member 1	-2.30386	1.27433	-5.5397	0.000312703	0.00605369
ENSMUSG00000025515	Muc2	17831	mucin 2	-3.68758	-0.326344	-5.61288	0.000313882	0.00606266
ENSMUSG00000050947	Amigo1	229715	adhesion molecule with Ig like domain 1	-1.44576	4.20113	-5.5528	0.00031409	0.00606266
ENSMUSG00000040310	Alx4	11695	aristaless-like homeobox 4	-1.81451	3.44922	-5.68155	0.000314363	0.00606266
ENSMUSG00000020547	Bzw2	66912	basic leucine zipper and W2 domains 2	1.08457	5.23493	5.50575	0.000315769	0.00608206
ENSMUSG00000049539	H1f1	80838	H1.1 linker histone, cluster member	3.93306	-2.98517	5.6167	0.00031634	0.00608534
ENSMUSG00000023349	Clec4n	56620	C-type lectin domain family 4, member n	-1.64696	4.10548	-5.67563	0.000316911	0.00608862
ENSMUSG00000000142	Axin2	12006	axin 2	1.77454	2.76316	5.50917	0.000317336	0.00608909
ENSMUSG00000038252	Ncapd2	68298	non-SMC condensin I complex, subunit D2	1.11213	6.03468	5.49858	0.000318405	0.00610189
ENSMUSG00000060131	Atp8b4	241633	ATPase, class I, type 8B, member 4	1.71819	1.76818	5.50092	0.000319898	0.00612278
ENSMUSG00000026923	Notch1	18128	notch 1	-1.3617	5.20984	-5.59976	0.000320485	0.0061263
ENSMUSG00000027800	Tm4sf1	17112	transmembrane 4 superfamily member 1	1.58955	6.06266	5.85905	0.000322371	0.00615461
ENSMUSG00000002147	Stat6	20852	signal transducer and activator of transcription 6	-0.920144	7.35829	-5.4863	0.000322873	0.00615646
ENSMUSG00000048327	Ckap2l	70466	cytoskeleton associated protein 2-like	1.1869	5.0294	5.48121	0.000324931	0.00618794
ENSMUSG00000023336	Wfdc1	67866	WAP four-disulfide core domain 1	-3.41583	-1.1659	-5.56148	0.000325946	0.00619951
ENSMUSG00000032020	Ubash3b	72828	ubiquitin associated and SH3 domain containing, B	1.19294	3.78159	5.47438	0.000327512	0.00622149
ENSMUSG00000048040	Arxes2	76976	adipocyte-related X-chromosome expressed sequence 2	2.98206	3.77124	6.19527	0.00032845	0.00623154
ENSMUSG00000041238	Rbbp8	225182	retinoblastoma binding protein 8, endonuclease	1.01868	5.07214	5.45038	0.000336588	0.00637796
ENSMUSG00000056025	Clca3a1	12722	chloride channel accessory 3A1	4.70377	0.223465	5.83308	0.000337957	0.00639592
ENSMUSG00000000359	Rem1	19700	rad and gem related GTP binding protein 1	-1.40975	3.43135	-5.44595	0.00033902	0.00640808
ENSMUSG00000090881	Phf11	628693	PHD finger protein 11	-2.02315	-0.399338	-5.45731	0.000339738	0.00641366
ENSMUSG00000022146	Osmr	18414	oncostatin M receptor	-0.999546	8.55688	-5.43718	0.000341771	0.0064338
ENSMUSG00000025804	Ccr1	12768	chemokine (C-C motif) receptor 1	-2.22475	3.29163	-5.79393	0.000342601	0.0064338
ENSMUSG00000048120	Entpd1	12495	ectonucleoside triphosphate diphosphohydrolase 1	-1.32169	2.79565	-5.43582	0.000342738	0.0064338
ENSMUSG00000107134	NA	NA	NA	3.1222	-0.542846	5.50094	0.000343004	0.0064338
ENSMUSG00000092009	Myh15	667772	myosin, heavy chain 15	5.3973	-0.42008	5.82713	0.000343207	0.0064338
ENSMUSG00000035455	Fignl1	60530	fidgetin-like 1	1.26623	4.42	5.43375	0.000343425	0.0064338
ENSMUSG00000053117	E330013P04Rik	107376	RIKEN cDNA E330013P04 gene	1.63299	1.35434	5.43706	0.000343768	0.0064338
ENSMUSG00000042873	Lhfpl4	269788	lipoma HMGIC fusion partner-like protein 4	-1.87086	1.1204	-5.44129	0.000344256	0.00643501
ENSMUSG00000040483	Xaf1	327959	XIAP associated factor 1	-0.956169	6.023	-5.42872	0.000345134	0.0064435
ENSMUSG00000008489	Elavl2	15569	ELAV like RNA binding protein 1	3.37027	-2.34495	5.49412	0.000351358	0.00655165
ENSMUSG00000020377	Ltc4s	17001	leukotriene C4 synthase	-3.00283	0.873775	-5.55622	0.000352252	0.00656027
ENSMUSG00000037366	Pafah2	100163	platelet-activating factor acetylhydrolase 2	1.06713	4.12593	5.40763	0.000353751	0.006578
ENSMUSG00000038115	Ano2	243634	anoctamin 2	3.67687	-1.667	5.50385	0.000354464	0.006578
ENSMUSG00000020034	Tcp11l2	216198	t-complex 11 (mouse) like 2	-1.19773	3.93642	-5.40522	0.000354883	0.006578
ENSMUSG00000038894	Irs2	384783	insulin receptor substrate 2	-1.40864	6.21359	-5.61858	0.000354936	0.006578
ENSMUSG00000028718	Stil	20460	Scl/Tal1 interrupting locus	1.39743	3.6349	5.38998	0.000361788	0.00669683
ENSMUSG00000027198	Ext2	14043	exostosin glycosyltransferase 2	-0.954166	8.16464	-5.38554	0.000362936	0.00670591
ENSMUSG00000021684	Pde8b	218461	phosphodiesterase 8B	-1.7671	2.2249	-5.39275	0.000363161	0.00670591
ENSMUSG00000047992	Dipk1c	240479	divergent protein kinase domain 1C	-3.37758	-0.506677	-5.4625	0.000364721	0.00672654
ENSMUSG00000048814	Lonrf2	381338	LON peptidase N-terminal domain and ring finger 2	-2.03103	1.26903	-5.39349	0.000366076	0.00674334
ENSMUSG00000024640	Psat1	107272	phosphoserine aminotransferase 1	1.17559	6.85513	5.37861	0.000367703	0.00676511
ENSMUSG00000005732	Ranbp1	19385	RAN binding protein 1	1.09302	6.83659	5.37098	0.000369228	0.00678495
ENSMUSG00000037148	Arhgap10	78514	Rho GTPase activating protein 10	-0.955248	5.98797	-5.36664	0.000371042	0.00680133
ENSMUSG00000059674	Cdh24	239096	cadherin-like 24	1.88622	0.960154	5.37716	0.000371182	0.00680133
ENSMUSG00000009633	G0s2	14373	G0/G1 switch gene 2	-2.75715	7.20807	-6.24053	0.000371462	0.00680133
ENSMUSG00000042364	Snx18	170625	sorting nexin 18	-0.889534	7.46874	-5.35404	0.000376547	0.0068844
ENSMUSG00000026833	Olfm1	56177	olfactomedin 1	-1.11682	5.57188	-5.35346	0.000376905	0.0068844
ENSMUSG00000025020	Slit1	20562	slit guidance ligand 1	-2.45492	0.516862	-5.37242	0.000382827	0.00698419
ENSMUSG00000015980	Lrrc27	76612	leucine rich repeat containing 27	-1.20004	3.92773	-5.33657	0.00038456	0.00700129
ENSMUSG00000033088	Triobp	110253	TRIO and F-actin binding protein	-0.899312	6.72418	-5.33581	0.000384686	0.00700129
ENSMUSG00000036768	Kif15	209737	kinesin family member 15	1.12015	3.68708	5.33464	0.000385322	0.00700447
ENSMUSG00000050989	Selenon	74777	selenoprotein N	-0.910973	7.53403	-5.32952	0.000387541	0.00703639
ENSMUSG00000074151	Nlrc5	434341	NLR family, CARD domain containing 5	-1.17149	4.81658	-5.32282	0.000390775	0.00708665
ENSMUSG00000024502	Jakmip2	76217	janus kinase and microtubule interacting protein 2	4.43141	-2.86073	5.45864	0.00039213	0.00710274
ENSMUSG00000028601	Echdc2	52430	enoyl Coenzyme A hydratase domain containing 2	1.27141	3.27747	5.3167	0.000393806	0.00712462
ENSMUSG00000020415	Pttg1	30939	pituitary tumor-transforming gene 1	-1.31209	4.62107	-5.32277	0.000394895	0.00713582
ENSMUSG00000018865	Sult4a1	29859	sulfotransferase family 4A, member 1	2.07089	1.36132	5.3287	0.000395646	0.0071409
ENSMUSG00000041245	Wnk3	279561	WNK lysine deficient protein kinase 3	1.47362	1.81668	5.30884	0.000398294	0.00718016
ENSMUSG00000056531	Ccdc18	73254	coiled-coil domain containing 18	1.54612	1.2144	5.30701	0.000399615	0.00719285
ENSMUSG00000016921	Srsf6	67996	serine and arginine-rich splicing factor 6	0.899599	7.1934	5.30275	0.000399945	0.00719285
ENSMUSG00000043079	Synpo	104027	synaptopodin	-1.11295	7.29243	-5.29815	0.000402222	0.00722526
ENSMUSG00000032593	Amigo3	320844	adhesion molecule with Ig like domain 3	1.39364	2.1625	5.29762	0.000403193	0.00723414
ENSMUSG00000005824	Tnfsf14	50930	tumor necrosis factor (ligand) superfamily, member 14	-2.27349	-0.0526636	-5.31553	0.000405551	0.00726788
ENSMUSG00000037795	N4bp2	333789	NEDD4 binding protein 2	1.31501	3.83077	5.29012	0.000406471	0.00727578
ENSMUSG00000032596	Uba7	74153	ubiquitin-like modifier activating enzyme 7	-0.905376	6.68234	-5.27983	0.000410914	0.00734665
ENSMUSG00000039462	Col10a1	12813	collagen, type X, alpha 1	2.70712	-0.594181	5.32182	0.000412295	0.00736269
ENSMUSG00000102336	NA	NA	NA	1.6292	1.70351	5.27426	0.000416054	0.00742109
ENSMUSG00000071856	Mcc	328949	mutated in colorectal cancers	1.11443	4.44971	5.26774	0.000416943	0.00742823
ENSMUSG00000032415	Ube2cbp	70348	ubiquitin-conjugating enzyme E2C binding protein	1.75555	0.893741	5.27053	0.000419197	0.0074522
ENSMUSG00000017897	Eya2	14049	EYA transcriptional coactivator and phosphatase 2	-0.963234	6.41582	-5.26284	0.000419269	0.0074522
ENSMUSG00000032860	P2ry2	18442	purinergic receptor P2Y, G-protein coupled 2	-1.04425	4.10539	-5.26174	0.000419852	0.00745385
ENSMUSG00000049676	Catsperg1	320225	cation channel sperm associated auxiliary subunit gamma 1	-1.81507	-0.0725782	-5.26558	0.000422392	0.00749018
ENSMUSG00000038811	Gngt2	14710	guanine nucleotide binding protein (G protein), gamma transducing activity polypeptide 2	-1.74541	3.78721	-5.45272	0.00042329	0.00749737
ENSMUSG00000053552	Ebf4	228598	early B cell factor 4	-1.60227	2.97934	-5.25415	0.000425851	0.00753395
ENSMUSG00000044674	Fzd1	14362	frizzled class receptor 1	0.92811	7.29537	5.24846	0.000426468	0.00753608
ENSMUSG00000045441	Gprin3	243385	GPRIN family member 3	1.82368	3.35131	5.403	0.00042836	0.00756073
ENSMUSG00000062609	Kcnj15	16516	potassium inwardly-rectifying channel, subfamily J, member 15	2.73819	0.725674	5.29177	0.000429609	0.00757398
ENSMUSG00000041556	Fbxo2	230904	F-box protein 2	2.58044	3.46609	5.72704	0.000431433	0.00758725
ENSMUSG00000002068	Ccne1	12447	cyclin E1	1.08668	4.56218	5.23816	0.000431796	0.00758725
ENSMUSG00000050556	Kcnb1	16500	potassium voltage gated channel, Shab-related subfamily, member 1	-1.47334	3.17729	-5.24047	0.000431859	0.00758725
ENSMUSG00000034459	Ifit1	15957	interferon-induced protein with tetratricopeptide repeats 1	-1.16115	7.7706	-5.23713	0.000433791	0.00760617
ENSMUSG00000097636	NA	NA	NA	2.25266	1.20799	5.25753	0.000433987	0.00760617
ENSMUSG00000029385	Ccng2	12452	cyclin G2	-0.928513	5.23313	-5.23188	0.000434951	0.00760617
ENSMUSG00000049115	Agtr1a	11607	angiotensin II receptor, type 1a	-1.51917	4.88999	-5.44895	0.000435305	0.00760617
ENSMUSG00000040945	Rcc2	108911	regulator of chromosome condensation 2	0.970637	7.00356	5.23095	0.000435439	0.00760617
ENSMUSG00000032011	Thy1	21838	thymus cell antigen 1, theta	-1.07364	7.84736	-5.22856	0.00043674	0.0076122
ENSMUSG00000036223	Ska1	66468	spindle and kinetochore associated complex subunit 1	1.39808	1.99389	5.23011	0.000436786	0.0076122
ENSMUSG00000040328	Olfr56	18356	olfactory receptor 56	-1.26101	2.8936	-5.22042	0.000441319	0.00768238
ENSMUSG00000051029	Serpinb1b	282663	serine (or cysteine) peptidase inhibitor, clade B, member 1b	-1.27875	2.8074	-5.21741	0.000442956	0.00770206
ENSMUSG00000085436	Zfp335os	629777	zinc finger protein 335, opposite strand	2.19057	-0.475283	5.2321	0.000446015	0.00774639
ENSMUSG00000045545	Krt14	16664	keratin 14	3.2991	-1.75529	5.28533	0.000447204	0.00775817
ENSMUSG00000021200	Asb2	65256	ankyrin repeat and SOCS box-containing 2	2.04841	1.53667	5.22039	0.000449475	0.00778223
ENSMUSG00000029859	Epha1	13835	Eph receptor A1	2.14806	3.55529	5.56071	0.000449615	0.00778223
ENSMUSG00000087213	2810408I11Rik	69941	RIKEN cDNA 2810408I11 gene	1.8811	0.582154	5.21147	0.000451439	0.00780492
ENSMUSG00000026773	Pfkfb3	170768	6-phosphofructo-2-kinase/fructose-2,6-biphosphatase 3	-1.09751	6.3047	-5.19839	0.000452745	0.0078186
ENSMUSG00000042807	Hecw2	329152	HECT, C2 and WW domain containing E3 ubiquitin protein ligase 2	2.43896	2.71297	5.51528	0.00045383	0.00782844
ENSMUSG00000067006	Serpinb5	20724	serine (or cysteine) peptidase inhibitor, clade B, member 5	3.18256	-1.08348	5.26429	0.000455057	0.0078407
ENSMUSG00000001036	Epn2	13855	epsin 2	-0.918833	6.72313	-5.1919	0.000456164	0.00785088
ENSMUSG00000040327	Cul9	78309	cullin 9	-1.13688	5.22762	-5.18726	0.000458853	0.00788823
ENSMUSG00000074480	Mex3a	72640	mex3 RNA binding family member A	1.24979	4.44618	5.18484	0.000460419	0.0079062
ENSMUSG00000053898	Ech1	51798	enoyl coenzyme A hydratase 1, peroxisomal	-1.20322	5.8167	-5.20872	0.000461675	0.00791882
ENSMUSG00000002870	Mcm2	17216	minichromosome maintenance complex component 2	0.996112	5.95758	5.17327	0.000466463	0.00799193
ENSMUSG00000024736	Tmem132a	98170	transmembrane protein 132A	1.07514	5.48786	5.16178	0.000472984	0.00809453
ENSMUSG00000085148	Mir22hg	100042498	Mir22 host gene (non-protein coding)	-0.910832	5.3662	-5.15669	0.000475795	0.00812612
ENSMUSG00000033227	Wnt6	22420	wingless-type MMTV integration site family, member 6	-2.21359	-1.20846	-5.17882	0.0004759	0.00812612
ENSMUSG00000028226	Mmp16	17389	matrix metallopeptidase 16	1.62506	0.970793	5.15783	0.000477959	0.00815213
ENSMUSG00000066687	Zbtb16	235320	zinc finger and BTB domain containing 16	-2.56624	2.13703	-5.40676	0.000480842	0.0081921
ENSMUSG00000008226	Scrn3	74616	secernin 3	1.12102	3.50693	5.14366	0.000483429	0.00822013
ENSMUSG00000091561	NA	NA	NA	-1.18297	3.88997	-5.14361	0.000483569	0.00822013
ENSMUSG00000015112	Slc25a13	50799	solute carrier family 25 (mitochondrial carrier, adenine nucleotide translocator), member 13	2.01385	2.55608	5.25226	0.000485251	0.00823951
ENSMUSG00000046470	Sox18	20672	SRY (sex determining region Y)-box 18	2.14842	-0.189258	5.15764	0.000486687	0.00825174
ENSMUSG00000026991	Pkp4	227937	plakophilin 4	1.14851	5.11035	5.13751	0.000487057	0.00825174
ENSMUSG00000028655	Mfsd2a	76574	major facilitator superfamily domain containing 2A	1.93015	1.57969	5.14763	0.000488185	0.00825255
ENSMUSG00000027203	Dut	110074	deoxyuridine triphosphatase	1.39737	4.55729	5.22603	0.000488191	0.00825255
ENSMUSG00000036620	Mgat4b	103534	mannoside acetylglucosaminyltransferase 4, isoenzyme B	-0.93218	6.95935	-5.13349	0.000489241	0.0082611
ENSMUSG00000024042	Sik1	17691	salt inducible kinase 1	-1.07424	6.54259	-5.13096	0.000490811	0.00827842
ENSMUSG00000043496	Tril	66873	TLR4 interactor with leucine-rich repeats	2.22485	1.43135	5.14409	0.000496479	0.00836473
ENSMUSG00000015217	Hmgb3	15354	high mobility group box 3	1.8477	1.56252	5.12412	0.000500777	0.00842781
ENSMUSG00000053025	Sv2b	64176	synaptic vesicle glycoprotein 2 b	3.36012	-1.95624	5.18391	0.000507145	0.00852554
ENSMUSG00000054263	Lifr	16880	LIF receptor alpha	-1.16458	6.07876	-5.10611	0.000510861	0.00857852
ENSMUSG00000014599	Csf1	12977	colony stimulating factor 1 (macrophage)	-1.04279	11.7772	-5.09659	0.000511535	0.00858035
ENSMUSG00000027579	Srms	20811	src-related kinase lacking C-terminal regulatory tyrosine and N-terminal myristylation sites	-2.40097	-1.26901	-5.12281	0.000514057	0.00861316
ENSMUSG00000025854	Fam20c	80752	FAM20C, golgi associated secretory pathway kinase	-0.962436	4.99735	-5.08869	0.000516395	0.00864279
ENSMUSG00000053024	Cntn2	21367	contactin 2	3.10844	0.87933	5.27616	0.000518958	0.00867017
ENSMUSG00000028399	Ptprd	19266	protein tyrosine phosphatase, receptor type, D	1.83854	3.8648	5.35998	0.000519172	0.00867017
ENSMUSG00000062995	Ica1	15893	islet cell autoantigen 1	1.81205	1.39406	5.08842	0.00052226	0.00870687
ENSMUSG00000023186	Vwa5a	67776	von Willebrand factor A domain containing 5A	-1.04704	7.32818	-5.07903	0.000522515	0.00870687
ENSMUSG00000035900	Gramd4	223752	GRAM domain containing 4	-1.09028	5.45943	-5.07221	0.000526891	0.00877016
ENSMUSG00000024084	Qpct	70536	glutaminyl-peptide cyclotransferase (glutaminyl cyclase)	-1.09544	5.66451	-5.0705	0.000527992	0.00877887
ENSMUSG00000029304	Spp1	20750	secreted phosphoprotein 1	2.64865	6.76836	5.83901	0.000529448	0.00879346
ENSMUSG00000026494	Kif26b	269152	kinesin family member 26B	3.10286	4.47185	5.82737	0.000530078	0.00879432
ENSMUSG00000024901	Peli3	240518	pellino 3	-1.81429	1.64857	-5.07473	0.000531033	0.00879739
ENSMUSG00000041859	Mcm3	17215	minichromosome maintenance complex component 3	0.91074	6.09101	5.06427	0.000531872	0.00879739
ENSMUSG00000034206	Polq	77782	polymerase (DNA directed), theta	1.3609	3.24815	5.06555	0.000532	0.00879739
ENSMUSG00000000392	Fap	14089	fibroblast activation protein	-1.14412	4.48442	-5.06309	0.00053283	0.00880154
ENSMUSG00000020140	Lgr5	14160	leucine rich repeat containing G protein coupled receptor 5	3.73878	-1.0183	5.16076	0.000534961	0.00882715
ENSMUSG00000107505	Stambp-ps1	100416267	STAM binding protein, pseudogene 1	-2.27733	-1.385	-5.08044	0.000537647	0.00886185
ENSMUSG00000023147	Get1	71446	guided entry of tail-anchored proteins factor 1	1.11876	4.05996	5.05221	0.000539865	0.00887523
ENSMUSG00000024866	Acy3	71670	aspartoacylase (aminoacylase) 3	-1.43327	3.18866	-5.05386	0.000540058	0.00887523
ENSMUSG00000069833	Ahnak	66395	AHNAK nucleoprotein (desmoyokin)	-1.1858	10.0597	-5.05188	0.000540216	0.00887523
ENSMUSG00000033904	Ccp110	101565	centriolar coiled coil protein 110	0.973535	4.17523	5.05059	0.000540795	0.00887523
ENSMUSG00000033676	Gabrb3	14402	gamma-aminobutyric acid (GABA) A receptor, subunit beta 3	1.56518	1.12532	5.05223	0.000542295	0.00888381
ENSMUSG00000079491	H2-T10	15024	histocompatibility 2, T region locus 10	-1.20396	2.66693	-5.04849	0.000542487	0.00888381
ENSMUSG00000068263	Efcc1	58229	EF hand and coiled-coil domain containing 1	-3.19409	-1.53851	-5.11752	0.000543557	0.00888917
ENSMUSG00000013367	Iglon5	210094	IgLON family member 5	-1.34971	3.67485	-5.04692	0.000544102	0.00888917
ENSMUSG00000025747	Tyms	22171	thymidylate synthase	1.16275	5.09161	5.04519	0.000544569	0.00888917
ENSMUSG00000022053	Ebf2	13592	early B cell factor 2	-1.04506	4.74084	-5.04099	0.00054718	0.00892144
ENSMUSG00000092277	NA	NA	NA	-2.84391	-1.46384	-5.09236	0.00054772	0.00892144
ENSMUSG00000028475	Spaar	71406	small regulatory polypeptide of amino acid response	-2.0877	0.183558	-5.05527	0.000549398	0.00893918
ENSMUSG00000031897	Psmb10	19171	proteasome (prosome, macropain) subunit, beta type 10	-1.12847	5.58309	-5.03481	0.000551419	0.00896248
ENSMUSG00000031963	Bmper	73230	BMP-binding endothelial regulator	1.12931	7.8993	5.03338	0.000552376	0.00896844
ENSMUSG00000031283	Chrdl1	83453	chordin-like 1	-2.4733	-0.130761	-5.06162	0.000555961	0.00900883
ENSMUSG00000030431	Tmem238	664968	transmembrane protein 238	2.43071	1.13319	5.06302	0.000556049	0.00900883
ENSMUSG00000027931	Npr1	18160	natriuretic peptide receptor 1	-1.43552	5.09469	-5.20538	0.00055994	0.00906221
ENSMUSG00000086794	NA	NA	NA	-2.70676	-1.69692	-5.0636	0.000562391	0.00908535
ENSMUSG00000020542	Myocd	214384	myocardin	3.95911	-2.10847	5.13137	0.000562566	0.00908535
ENSMUSG00000028238	Atp6v0d2	242341	ATPase, H+ transporting, lysosomal V0 subunit D2	-2.57231	1.48928	-5.17315	0.000566005	0.00913118
ENSMUSG00000051220	Ercc6l	236930	excision repair cross-complementing rodent repair deficiency complementation group 6 like	1.02578	4.20762	5.00939	0.000568634	0.00916387
ENSMUSG00000095493	A630023A22Rik	105518	RIKEN cDNA A630023A22 gene	3.30851	-2.2515	5.08449	0.000570261	0.00918036
ENSMUSG00000036745	Ttll7	70892	tubulin tyrosine ligase-like family, member 7	1.48473	3.21687	5.00478	0.000573751	0.00921909
ENSMUSG00000054717	Hmgb2	97165	high mobility group box 2	1.54777	4.58445	5.20486	0.00057388	0.00921909
ENSMUSG00000020486	Septin4	18952	septin 4	-0.914256	4.90729	-4.99928	0.00057564	0.00923668
ENSMUSG00000072966	Gprasp2	245607	G protein-coupled receptor associated sorting protein 2	-1.85037	0.531094	-5.00851	0.000576313	0.00923668
ENSMUSG00000036960	Clca2	229933	chloride channel accessory 2	3.10208	-1.16066	5.06352	0.000577013	0.00923668
ENSMUSG00000033952	Aspm	12316	abnormal spindle microtubule assembly	1.29844	4.232	4.99779	0.000577406	0.00923668
ENSMUSG00000027074	Slc43a3	58207	solute carrier family 43, member 3	-1.12624	8.99245	-4.99547	0.000578506	0.00924454
ENSMUSG00000015314	Slamf6	30925	SLAM family member 6	-5.17047	-3.5576	-5.17655	0.000581454	0.00928189
ENSMUSG00000036242	Armh4	67419	armadillo-like helical domain containing 4	-1.22262	4.86397	-4.98942	0.000585397	0.00933503
ENSMUSG00000036941	Elac1	114615	elaC ribonuclease Z 1	-1.14648	3.60441	-4.98258	0.000587738	0.00936254
ENSMUSG00000049511	Htr1b	15551	5-hydroxytryptamine (serotonin) receptor 1B	3.17603	0.557169	5.13275	0.000595971	0.00945826
ENSMUSG00000027454	Gins1	69270	GINS complex subunit 1 (Psf1 homolog)	1.43195	2.26269	4.97304	0.000596011	0.00945826
ENSMUSG00000036036	Zfp57	22715	zinc finger protein 57	1.60792	2.99356	4.97846	0.000596311	0.00945826
ENSMUSG00000062044	Lmtk3	381983	lemur tyrosine kinase 3	2.43694	0.0184978	5.00073	0.000597747	0.00945826
ENSMUSG00000058952	Cfi	12630	complement component factor i	3.7476	-0.670663	5.07781	0.00059787	0.00945826
ENSMUSG00000038059	Smim3	106878	small integral membrane protein 3	1.46384	3.76701	5.00862	0.0005983	0.00945826
ENSMUSG00000030677	Kif22	110033	kinesin family member 22	1.34001	4.53899	5.03442	0.000598487	0.00945826
ENSMUSG00000107215	NA	NA	NA	-1.4511	1.69879	-4.96955	0.000598726	0.00945826
ENSMUSG00000026418	Tnni1	21952	troponin I, skeletal, slow 1	2.15567	-0.833538	4.98593	0.000599872	0.00946651
ENSMUSG00000031557	Plekha2	83436	pleckstrin homology domain-containing, family A (phosphoinositide binding specific) member 2	-0.968139	6.73449	-4.96396	0.000601086	0.00947584
ENSMUSG00000093405	NA	NA	NA	-2.48954	-1.42934	-4.99631	0.000602807	0.00949311
ENSMUSG00000021255	Esrrb	26380	estrogen related receptor, beta	-4.07168	-2.08981	-5.07667	0.000605913	0.00953215
ENSMUSG00000047182	Irs3	16369	insulin receptor substrate 3	-2.26579	-0.00173572	-4.97751	0.00060941	0.00957725
ENSMUSG00000000278	Scpep1	74617	serine carboxypeptidase 1	-0.920719	8.41369	-4.94762	0.000613246	0.00962758
ENSMUSG00000048521	Cxcr6	80901	chemokine (C-X-C motif) receptor 6	3.71632	-0.60614	5.05394	0.000616783	0.00967312
ENSMUSG00000026791	Slc2a8	56017	solute carrier family 2, (facilitated glucose transporter), member 8	-1.23618	3.64999	-4.94246	0.000617647	0.00967466
ENSMUSG00000032184	Lysmd2	70082	LysM, putative peptidoglycan-binding, domain containing 2	-1.1064	3.84197	-4.94134	0.000618154	0.00967466
ENSMUSG00000030107	Usp18	24110	ubiquitin specific peptidase 18	-1.04311	6.82015	-4.935	0.00062291	0.00973906
ENSMUSG00000029283	Cdc7	12545	cell division cycle 7 (S. cerevisiae)	1.07572	3.10438	4.93051	0.000626403	0.0097836
ENSMUSG00000026669	Mcm10	70024	minichromosome maintenance 10 replication initiation factor	1.15578	3.94408	4.92749	0.000628883	0.00980449
ENSMUSG00000027684	Mecom	14013	MDS1 and EVI1 complex locus	2.48039	-0.434	4.96131	0.00062903	0.00980449
ENSMUSG00000036777	Anln	68743	anillin, actin binding protein	1.35417	6.71702	5.13298	0.000635476	0.0098948
ENSMUSG00000041540	Sox5	20678	SRY (sex determining region Y)-box 5	-1.23689	3.43688	-4.91803	0.000636519	0.00990091
ENSMUSG00000037605	Adgrl3	319387	adhesion G protein-coupled receptor L3	3.72297	-2.60785	5.01586	0.000638045	0.00991449
ENSMUSG00000058163	Gm5431	432555	predicted gene 5431	-2.30394	0.566268	-4.94008	0.000639462	0.00992635
ENSMUSG00000030226	Lmo3	109593	LIM domain only 3	4.3566	-3.04844	5.04282	0.000643337	0.00997632
ENSMUSG00000056380	Gpr50	14765	G-protein-coupled receptor 50	3.49328	-0.62149	4.99362	0.000645693	0.00999932
ENSMUSG00000100303	NA	NA	NA	3.55256	-1.17506	4.99632	0.000646136	0.00999932
ENSMUSG00000038402	Foxf2	14238	forkhead box F2	1.20636	2.95352	4.90404	0.000647488	0.01001
ENSMUSG00000022707	Gbe1	74185	glucan (1,4-alpha-), branching enzyme 1	-1.07674	5.28231	-4.90192	0.000648884	0.0100214
ENSMUSG00000018740	Slc25a35	71998	solute carrier family 25, member 35	-1.72384	1.33502	-4.90716	0.000650261	0.0100325
ENSMUSG00000030994	D7Ertd443e	71007	DNA segment, Chr 7, ERATO Doi 443, expressed	3.12969	-1.33163	4.96164	0.000655363	0.010101
ENSMUSG00000052125	F730043M19Rik	320046	RIKEN cDNA F730043M19 gene	-1.03875	5.36878	-4.88792	0.00066016	0.0101646
ENSMUSG00000100215	Gm8292	666793	predicted gene 8292	-1.14728	4.13738	-4.88386	0.000663673	0.0101887
ENSMUSG00000030711	Sult1a1	20887	sulfotransferase family 1A, phenol-preferring, member 1	-2.44519	-0.969885	-4.91576	0.000664164	0.0101887
ENSMUSG00000079553	Kifc1	100502766	kinesin family member C1	1.21414	4.27222	4.88349	0.000664181	0.0101887
ENSMUSG00000097195	Snhg5	72655	small nucleolar RNA host gene 5	1.0448	3.75832	4.88275	0.00066441	0.0101887
ENSMUSG00000086416	NA	NA	NA	4.03345	-3.23497	4.99493	0.000668467	0.0102353
ENSMUSG00000042115	Klhdc8a	213417	kelch domain containing 8A	2.06428	1.61695	4.89445	0.000668795	0.0102353
ENSMUSG00000037211	Spry1	24063	sprouty RTK signaling antagonist 1	-1.14116	5.80761	-4.87924	0.000670068	0.0102408
ENSMUSG00000019987	Arg1	11846	arginase, liver	-2.52429	4.83177	-5.53486	0.000670502	0.0102408
ENSMUSG00000035678	Tnfsf9	21950	tumor necrosis factor (ligand) superfamily, member 9	-0.999415	3.46977	-4.87407	0.000671546	0.0102465
ENSMUSG00000046157	Tmem229b	268567	transmembrane protein 229B	-1.31043	3.41539	-4.87169	0.000674424	0.0102801
ENSMUSG00000030737	Slco2b1	101488	solute carrier organic anion transporter family, member 2b1	-1.69978	3.40553	-4.99771	0.000680282	0.0103513
ENSMUSG00000053297	AI854703	243373	expressed sequence AI854703	-1.87177	-0.377724	-4.87433	0.000680457	0.0103513
ENSMUSG00000030789	Itgax	16411	integrin alpha X	-1.98873	2.20177	-4.94643	0.000683511	0.0103873
ENSMUSG00000030757	Zkscan2	210162	zinc finger with KRAB and SCAN domains 2	-1.91688	-0.344061	-4.87035	0.000684969	0.0103991
ENSMUSG00000110935	Gm8834	667824	glutathione S-transferase, mu 3 pseudogene	-1.36336	2.02945	-4.85819	0.000686176	0.0104022
ENSMUSG00000035364	NA	NA	NA	2.0531	-0.0432186	4.87298	0.000686541	0.0104022
ENSMUSG00000017491	Rarb	218772	retinoic acid receptor, beta	-1.155	5.69141	-4.86166	0.000690297	0.0104371
ENSMUSG00000003934	Efnb3	13643	ephrin B3	2.73389	-0.715677	4.89846	0.000690609	0.0104371
ENSMUSG00000040522	Tlr8	170744	toll-like receptor 8	-1.40305	2.50268	-4.85226	0.000691572	0.0104371
ENSMUSG00000040329	Il7	16196	interleukin 7	-1.23475	1.94201	-4.85098	0.000691594	0.0104371
ENSMUSG00000029591	Ung	22256	uracil DNA glycosylase	1.19353	2.71878	4.84737	0.000694543	0.0104712
ENSMUSG00000107879	9330102E08Rik	330427	RIKEN cDNA 9330102E08 gene	-2.08365	0.524142	-4.86171	0.000697186	0.0105006
ENSMUSG00000038527	C1rl	232371	complement component 1, r subcomponent-like	-1.41232	3.75025	-4.86178	0.000701217	0.0105418
ENSMUSG00000022636	Alcam	11658	activated leukocyte cell adhesion molecule	1.8762	4.39843	5.20149	0.000701309	0.0105418
ENSMUSG00000040690	Col16a1	107581	collagen, type XVI, alpha 1	-0.942107	7.19956	-4.83373	0.000706018	0.0106021
ENSMUSG00000028044	Cks1b	54124	CDC28 protein kinase 1b	1.17715	5.40833	4.84056	0.000708729	0.0106323
ENSMUSG00000072082	Ccnf	12449	cyclin F	1.24643	4.20535	4.83033	0.000709648	0.0106356
ENSMUSG00000074749	Kiz	228730	kizuna centrosomal protein	-1.18343	5.01633	-4.82843	0.000713618	0.0106846
ENSMUSG00000062785	Kcnc3	16504	potassium voltage gated channel, Shaw-related subfamily, member 3	1.9478	-0.512481	4.83521	0.00071648	0.0107169
ENSMUSG00000039720	Got1l1	76615	glutamic-oxaloacetic transaminase 1-like 1	-2.47938	-1.36046	-4.85292	0.00071967	0.0107437
ENSMUSG00000068758	Il3ra	16188	interleukin 3 receptor, alpha chain	-0.978808	5.66612	-4.81815	0.000719881	0.0107437
ENSMUSG00000048922	Cdca2	108912	cell division cycle associated 2	1.13688	3.98808	4.81784	0.000720395	0.0107437
ENSMUSG00000029231	Pdgfra	18595	platelet derived growth factor receptor, alpha polypeptide	-1.05571	10.2654	-4.80944	0.000727828	0.0108439
ENSMUSG00000097234	NA	NA	NA	2.47374	-1.54316	4.84207	0.000729271	0.0108548
ENSMUSG00000013584	Aldh1a2	19378	aldehyde dehydrogenase family 1, subfamily A2	-1.19672	10.5839	-4.80613	0.000731192	0.0108727
ENSMUSG00000100987	NA	NA	NA	-5.15694	-2.12527	-5.05135	0.000735729	0.0109295
ENSMUSG00000049791	Fzd4	14366	frizzled class receptor 4	-1.31834	8.824	-4.93948	0.000737429	0.010944
ENSMUSG00000044068	Zrsr1	22183	zinc finger (CCCH type), RNA binding motif and serine/arginine rich 1	-1.2427	3.43025	-4.7923	0.00074414	0.0110329
ENSMUSG00000043542	Zc2hc1a	67306	zinc finger, C2HC-type containing 1A	-0.901523	5.4949	-4.78918	0.000746382	0.0110553
ENSMUSG00000039270	Megf9	230316	multiple EGF-like-domains 9	-1.13781	5.59539	-4.78776	0.000750818	0.0111045
ENSMUSG00000031750	Il34	76527	interleukin 34	-1.08552	3.95371	-4.78426	0.00075116	0.0111045
ENSMUSG00000028896	Rcc1	100088	regulator of chromosome condensation 1	1.04191	5.07316	4.777	0.000757948	0.0111939
ENSMUSG00000027695	Pld1	18805	phospholipase D1	-1.33903	4.61519	-4.86365	0.000758967	0.0111981
ENSMUSG00000062296	Trank1	320429	tetratricopeptide repeat and ankyrin repeat containing 1	-2.31111	0.967925	-4.79569	0.000765893	0.0112893
ENSMUSG00000069874	Irgm2	54396	immunity-related GTPase family M member 2	-0.936312	7.43283	-4.76048	0.000773735	0.0113938
ENSMUSG00000035357	Pdzrn3	55983	PDZ domain containing RING finger 3	1.11728	6.85113	4.76838	0.000775126	0.0114033
ENSMUSG00000031628	Casp3	12367	caspase 3	0.953288	5.46574	4.75808	0.000776075	0.0114062
ENSMUSG00000045273	Cenph	26886	centromere protein H	1.50248	2.67058	4.76007	0.000777204	0.0114118
ENSMUSG00000054404	Slfn5	327978	schlafen 5	-1.38838	8.23995	-4.97943	0.00078258	0.0114796
ENSMUSG00000056758	Hmga2	15364	high mobility group AT-hook 2	3.81268	1.60562	5.21911	0.000786353	0.0115238
ENSMUSG00000083282	Ctsf	56464	cathepsin F	-1.19319	4.91787	-4.74596	0.000791399	0.0115757
ENSMUSG00000040562	Gstm2	14863	glutathione S-transferase, mu 2	-1.08305	7.20962	-4.74266	0.000791418	0.0115757
ENSMUSG00000097194	NA	NA	NA	-2.07827	1.08183	-4.75894	0.00079284	0.0115854
ENSMUSG00000038523	1700003F12Rik	75480	RIKEN cDNA 1700003F12 gene	-1.96374	-0.62444	-4.75403	0.00079381	0.0115884
ENSMUSG00000047230	Cldn2	12738	claudin 2	4.57374	0.756027	5.22438	0.000795181	0.011589
ENSMUSG00000056596	Trnp1	69539	TMF1-regulated nuclear protein 1	-1.40003	2.66377	-4.74046	0.000795376	0.011589
ENSMUSG00000020062	Slc5a8	216225	solute carrier family 5 (iodide transporter), member 8	2.38882	-1.71614	4.75848	0.000806163	0.0117349
ENSMUSG00000039601	Rcan2	53901	regulator of calcineurin 2	-1.31875	4.57771	-4.80044	0.000811137	0.011796
ENSMUSG00000052188	NA	NA	NA	-2.64768	-0.822676	-4.75837	0.000818975	0.0118986
ENSMUSG00000021903	Galnt15	78754	polypeptide N-acetylgalactosaminyltransferase 15	-2.96884	1.82581	-5.05318	0.000823909	0.0119589
ENSMUSG00000034371	Tkfc	225913	triokinase, FMN cyclase	1.53369	4.60838	4.9286	0.000825159	0.0119604
ENSMUSG00000042333	Tnfrsf14	230979	tumor necrosis factor receptor superfamily, member 14 (herpesvirus entry mediator)	-1.3314	2.36481	-4.71028	0.000825589	0.0119604
ENSMUSG00000030337	Vamp1	22317	vesicle-associated membrane protein 1	-1.11797	2.92155	-4.70804	0.000826813	0.0119667
ENSMUSG00000026343	Gpr39	71111	G protein-coupled receptor 39	1.06307	5.40726	4.70594	0.000828895	0.0119855
ENSMUSG00000036867	Smad6	17130	SMAD family member 6	-1.18144	7.23055	-4.77963	0.000835798	0.012071
ENSMUSG00000078607	1810010H24Rik	69066	RIKEN cDNA 1810010H24 gene	-2.25988	-0.0052687	-4.72378	0.000836396	0.012071
ENSMUSG00000049538	Adamts16	271127	a disintegrin-like and metallopeptidase (reprolysin type) with thrombospondin type 1 motif, 16	3.19668	0.0575044	4.82151	0.000838511	0.01209
ENSMUSG00000069873	4930438A08Rik	73988	RIKEN cDNA 4930438A08 gene	-2.83077	-1.50569	-4.74475	0.000843215	0.0121463
ENSMUSG00000005124	Ccn4	22402	cellular communication network factor 4	3.03175	6.23449	5.3774	0.000847888	0.0121997
ENSMUSG00000020592	Sdc1	20969	syndecan 1	1.45767	6.1494	4.96705	0.000848527	0.0121997
ENSMUSG00000028989	Angptl7	654812	angiopoietin-like 7	3.62583	6.26645	5.41854	0.00085262	0.0122469
ENSMUSG00000028369	Svep1	64817	sushi, von Willebrand factor type A, EGF and pentraxin domain containing 1	-1.31658	10.7711	-4.75405	0.000857375	0.0123036
ENSMUSG00000044734	Serpinb1a	66222	serine (or cysteine) peptidase inhibitor, clade B, member 1a	1.61502	4.80691	4.96034	0.000858695	0.0123109
ENSMUSG00000039257	Vstm2b	58188	V-set and transmembrane domain containing 2B	3.26563	0.92824	4.93259	0.000861819	0.0123441
ENSMUSG00000013483	Card14	170720	caspase recruitment domain family, member 14	-2.89839	-1.91158	-4.72773	0.000865573	0.0123807
ENSMUSG00000030255	Sspn	16651	sarcospan	-1.27686	5.01552	-4.76368	0.000866006	0.0123807
ENSMUSG00000039697	Ncoa7	211329	nuclear receptor coactivator 7	-1.05281	5.41321	-4.66438	0.000873679	0.0124787
ENSMUSG00000032212	Sltm	66660	SAFB-like, transcription modulator	0.952412	5.73768	4.66267	0.000875465	0.0124924
ENSMUSG00000035578	Iqcg	69707	IQ motif containing G	1.83548	-0.422273	4.66795	0.000880945	0.0125588
ENSMUSG00000036295	Lrrn3	16981	leucine rich repeat protein 3, neuronal	2.09843	-0.337243	4.67565	0.000881933	0.0125611
ENSMUSG00000052430	Bmpr1b	12167	bone morphogenetic protein receptor, type 1B	2.53395	1.563	4.81616	0.000886475	0.0126074
ENSMUSG00000090622	A930033H14Rik	320700	RIKEN cDNA A930033H14 gene	-2.37411	0.409254	-4.68269	0.000886843	0.0126074
ENSMUSG00000025964	Adam23	23792	a disintegrin and metallopeptidase domain 23	-1.36803	6.86777	-4.88251	0.000894164	0.0126996
ENSMUSG00000003477	Inmt	21743	indolethylamine N-methyltransferase	-2.86135	0.86612	-4.81832	0.000895959	0.0127133
ENSMUSG00000037364	Srrt	83701	serrate RNA effector molecule homolog (Arabidopsis)	0.83904	6.82699	4.64231	0.000898383	0.0127341
ENSMUSG00000002835	Chaf1a	27221	chromatin assembly factor 1, subunit A (p150)	0.934663	5.02523	4.64171	0.000899106	0.0127341
ENSMUSG00000011008	Mcoln2	68279	mucolipin 2	-1.69227	1.8862	-4.64364	0.000904536	0.0127991
ENSMUSG00000074671	Tspyl3	241732	TSPY-like 3	-1.03895	2.9837	-4.63363	0.0009085	0.0128432
ENSMUSG00000020493	Prr11	270906	proline rich 11	0.971867	5.09962	4.62678	0.000916391	0.0129305
ENSMUSG00000024338	Psmb8	16913	proteasome (prosome, macropain) subunit, beta type 8 (large multifunctional peptidase 7)	-1.03564	5.90415	-4.62659	0.000916688	0.0129305
ENSMUSG00000038456	Dennd2a	209773	DENN/MADD domain containing 2A	-0.985645	6.18272	-4.62608	0.000917227	0.0129305
ENSMUSG00000079293	Clec7a	56644	C-type lectin domain family 7, member a	-2.21019	2.66843	-4.8771	0.000924719	0.0130184
ENSMUSG00000079575	Rbpj-ps3	19667	recombination signal binding protein for immunoglobulin kappa J region, pseudogene 3	-1.42158	1.5535	-4.62095	0.000925805	0.0130184
ENSMUSG00000004043	Stat5a	20850	signal transducer and activator of transcription 5A	-0.972252	4.95349	-4.61858	0.000926032	0.0130184
ENSMUSG00000034161	Scx	20289	scleraxis	4.53112	0.153694	5.00669	0.000934211	0.0131213
ENSMUSG00000003153	Slc2a3	20527	solute carrier family 2 (facilitated glucose transporter), member 3	-1.05511	3.97279	-4.60589	0.000941276	0.0132066
ENSMUSG00000022321	Cdh10	320873	cadherin 10	4.09963	-2.52354	4.72434	0.000944073	0.0132066
ENSMUSG00000091243	Vgll3	73569	vestigial like family member 3	-0.923933	8.67896	-4.60225	0.000945527	0.0132066
ENSMUSG00000017817	Jph2	59091	junctophilin 2	-1.20912	6.67814	-4.71322	0.00094562	0.0132066
ENSMUSG00000010529	Gm266	212539	predicted gene 266	-2.66113	-0.878056	-4.64606	0.000945871	0.0132066
ENSMUSG00000030894	Tpp1	12751	tripeptidyl peptidase I	-0.876188	7.18123	-4.60188	0.000945953	0.0132066
ENSMUSG00000039621	Prex1	277360	phosphatidylinositol-3,4,5-trisphosphate-dependent Rac exchange factor 1	-0.9841	4.4081	-4.60158	0.000946371	0.0132066
ENSMUSG00000019837	Gtf3c6	67371	general transcription factor IIIC, polypeptide 6, alpha	0.904817	4.53805	4.59982	0.000948457	0.0132236
ENSMUSG00000026548	Slamf9	98365	SLAM family member 9	1.68014	0.468043	4.60361	0.000951687	0.0132564
ENSMUSG00000041073	Nacad	192950	NAC alpha domain containing	-1.24711	3.54996	-4.59709	0.000952716	0.0132586
ENSMUSG00000037166	Ppp1r14a	68458	protein phosphatase 1, regulatory inhibitor subunit 14A	-1.55466	3.53952	-4.69956	0.000962462	0.013382
ENSMUSG00000018648	Dusp14	56405	dual specificity phosphatase 14	1.89135	2.1209	4.63092	0.000964753	0.0134016
ENSMUSG00000109367	Gm18782	100417720	karyopherin alpha 7 (importin alpha 8) pseudogene	-3.99094	-2.4132	-4.69885	0.00096839	0.0134398
ENSMUSG00000033960	Jcad	240185	junctional cadherin 5 associated	-1.06367	6.52796	-4.58094	0.00097184	0.0134754
ENSMUSG00000034687	Fras1	231470	Fraser extracellular matrix complex subunit 1	1.40342	1.53158	4.58116	0.000973923	0.0134884
ENSMUSG00000026307	Scly	50880	selenocysteine lyase	-1.03519	4.68427	-4.57872	0.000974554	0.0134884
ENSMUSG00000033705	Stard9	668880	START domain containing 9	-1.2662	3.39395	-4.57603	0.000978917	0.0135284
ENSMUSG00000074415	Mir100hg	73144	Mir100 Mirlet7a-2 Mir125b-1 cluster host gene	-1.10856	6.72448	-4.59809	0.000979784	0.0135284
ENSMUSG00000001166	Oas1c	114643	2'-5' oligoadenylate synthetase 1C	-1.33636	2.33626	-4.57559	0.000980112	0.0135284
ENSMUSG00000040710	St8sia4	20452	ST8 alpha-N-acetyl-neuraminide alpha-2,8-sialyltransferase 4	-1.51936	2.55733	-4.57507	0.000983447	0.013551
ENSMUSG00000046480	Scn4b	399548	sodium channel, type IV, beta	3.51714	-1.6411	4.66146	0.000983535	0.013551
ENSMUSG00000090942	F830016B08Rik	240328	RIKEN cDNA F830016B08 gene	-1.18764	3.57113	-4.57118	0.000984529	0.0135524
ENSMUSG00000015476	Prrt1	260297	proline-rich transmembrane protein 1	-1.50568	1.1736	-4.57297	0.000985843	0.0135582
ENSMUSG00000026204	Ptprn	19275	protein tyrosine phosphatase, receptor type, N	2.26621	5.3962	5.12701	0.000988273	0.0135794
ENSMUSG00000031371	Haus7	73738	HAUS augmin-like complex, subunit 7	0.99551	3.72109	4.56527	0.000991463	0.0136109
ENSMUSG00000004127	Trmt10a	108943	tRNA methyltransferase 10A	1.09637	3.69732	4.5637	0.000993661	0.0136288
ENSMUSG00000026177	Slc11a1	18173	solute carrier family 11 (proton-coupled divalent metal ion transporters), member 1	-1.21034	4.33236	-4.55896	0.00100023	0.0137013
ENSMUSG00000015709	Arnt2	11864	aryl hydrocarbon receptor nuclear translocator 2	-1.29083	4.75984	-4.64805	0.00100075	0.0137013
ENSMUSG00000013091	Tmem190	78052	transmembrane protein 190	3.32323	-2.01296	4.63641	0.00100209	0.0137073
ENSMUSG00000004105	Angptl2	26360	angiopoietin-like 2	-1.04149	9.25572	-4.55576	0.00100373	0.0137097
ENSMUSG00000048834	Vstm2a	211739	V-set and transmembrane domain containing 2A	3.69392	-2.71292	4.65437	0.00100485	0.0137097
ENSMUSG00000037601	Nme1	18102	NME/NM23 nucleoside diphosphate kinase 1	1.32519	4.90584	4.6662	0.00100573	0.0137097
ENSMUSG00000001333	Sync	68828	syncoilin	-1.3473	2.19242	-4.55549	0.00100588	0.0137097
ENSMUSG00000023942	Slc29a1	63959	solute carrier family 29 (nucleoside transporters), member 1	-1.29051	5.56513	-4.69081	0.00100852	0.0137335
ENSMUSG00000090946	Ccdc71l	72123	coiled-coil domain containing 71 like	-1.40973	5.43684	-4.7737	0.00101172	0.0137647
ENSMUSG00000041959	S100a10	20194	S100 calcium binding protein A10 (calpactin)	1.18319	5.75533	4.61479	0.00101722	0.0138271
ENSMUSG00000060924	Csmd1	94109	CUB and Sushi multiple domains 1	-1.95284	-0.858262	-4.55336	0.00102494	0.0139196
ENSMUSG00000034906	Ncaph	215387	non-SMC condensin I complex, subunit H	1.0002	4.9579	4.53858	0.0010261	0.0139229
ENSMUSG00000006494	Pdk1	228026	pyruvate dehydrogenase kinase, isoenzyme 1	-0.956926	5.8443	-4.53651	0.0010288	0.0139471
ENSMUSG00000037894	H2az1	51788	H2A.Z variant histone 1	1.05522	6.20836	4.53524	0.00103062	0.0139594
ENSMUSG00000028551	Cdkn2c	12580	cyclin dependent kinase inhibitor 2C	1.07843	4.71208	4.53206	0.00103491	0.014005
ENSMUSG00000110981	NA	NA	NA	2.32654	-1.61819	4.55815	0.00103786	0.0140323
ENSMUSG00000047139	Cd24a	12484	CD24a antigen	2.57795	4.08315	5.06734	0.00104398	0.0141025
ENSMUSG00000110730	NA	NA	NA	3.40214	-2.03745	4.60681	0.00104699	0.0141307
ENSMUSG00000072596	Ear2	13587	eosinophil-associated, ribonuclease A family, member 2	-3.06339	-2.08929	-4.5853	0.00105123	0.0141753
ENSMUSG00000036875	Dna2	327762	DNA replication helicase/nuclease 2	1.3662	1.89816	4.52037	0.00105269	0.0141823
ENSMUSG00000000182	Fgf23	64654	fibroblast growth factor 23	-3.16325	-1.21061	-4.58859	0.00105411	0.0141889
ENSMUSG00000020000	Moxd1	59012	monooxygenase, DBH-like 1	2.61902	0.354487	4.5609	0.00105642	0.0142074
ENSMUSG00000041741	Pde3a	54611	phosphodiesterase 3A, cGMP inhibited	-0.979069	5.63992	-4.51321	0.00106022	0.0142459
ENSMUSG00000031137	Fgf13	14168	fibroblast growth factor 13	2.50969	-0.134881	4.54887	0.00106198	0.0142539
ENSMUSG00000004558	Ndrg2	29811	N-myc downstream regulated gene 2	-1.03513	6.77715	-4.51147	0.00106269	0.0142539
ENSMUSG00000024885	Aldh3b1	67689	aldehyde dehydrogenase 3 family, member B1	-1.25744	3.56762	-4.50374	0.00107441	0.0143886
ENSMUSG00000029816	Gpnmb	93695	glycoprotein (transmembrane) nmb	-1.56521	6.46321	-4.82769	0.00107505	0.0143886
ENSMUSG00000046688	Tifa	211550	TRAF-interacting protein with forkhead-associated domain	-1.14043	3.16126	-4.50238	0.00107557	0.0143886
ENSMUSG00000038156	Spon1	233744	spondin 1, (f-spondin) extracellular matrix protein	-2.47221	7.16302	-5.08995	0.00108203	0.0144563
ENSMUSG00000000275	Trim25	217069	tripartite motif-containing 25	-0.921485	7.67346	-4.49632	0.00108358	0.0144563
ENSMUSG00000025453	Nnt	18115	nicotinamide nucleotide transhydrogenase	1.02478	4.76692	4.4958	0.00108442	0.0144563
ENSMUSG00000049719	Prss46	74306	protease, serine 46	2.71433	-0.426878	4.54293	0.00108443	0.0144563
ENSMUSG00000001802	Lrp3	435965	low density lipoprotein receptor-related protein 3	-1.31935	5.46921	-4.65173	0.00108721	0.0144806
ENSMUSG00000019851	Perp	64058	PERP, TP53 apoptosis effector	2.27588	3.2836	4.82733	0.00109154	0.0145153
ENSMUSG00000001552	Jup	16480	junction plakoglobin	1.64205	6.18745	4.86605	0.00109172	0.0145153
ENSMUSG00000022156	Gzme	14942	granzyme E	3.16904	-2.60995	4.56024	0.0010941	0.0145341
ENSMUSG00000018379	Srsf1	110809	serine and arginine-rich splicing factor 1	0.855902	7.39024	4.48803	0.00109526	0.0145368
ENSMUSG00000029061	Mmp23	26561	matrix metallopeptidase 23	-0.948379	6.51586	-4.48223	0.00110356	0.0146342
ENSMUSG00000005397	Nid1	18073	nidogen 1	-1.19907	10.5708	-4.48762	0.00110625	0.0146571
ENSMUSG00000022814	Umps	22247	uridine monophosphate synthetase	0.896157	5.19002	4.47798	0.00110962	0.014689
ENSMUSG00000041729	Coro2b	235431	coronin, actin binding protein, 2B	-1.1263	4.29932	-4.47479	0.00111466	0.0147428
ENSMUSG00000002688	Prkd1	18760	protein kinase D1	-0.924005	6.63245	-4.4682	0.00112382	0.014851
ENSMUSG00000034652	Cd300a	217303	CD300A molecule	-2.10013	1.06125	-4.47801	0.00113785	0.0150233
ENSMUSG00000031144	Syp	20977	synaptophysin	-1.5535	0.606998	-4.46095	0.00114058	0.0150372
ENSMUSG00000043629	1700019D03Rik	67080	RIKEN cDNA 1700019D03 gene	-2.08927	-0.886574	-4.47556	0.00114088	0.0150372
ENSMUSG00000079445	B3gnt7	227327	UDP-GlcNAc:betaGal beta-1,3-N-acetylglucosaminyltransferase 7	2.40678	0.0214738	4.48357	0.00114892	0.0151301
ENSMUSG00000050107	Haspin	14841	histone H3 associated protein kinase	1.21897	2.59325	4.44702	0.00115615	0.0152
ENSMUSG00000097709	NA	NA	NA	2.4585	-1.48594	4.48052	0.00115715	0.0152
ENSMUSG00000019230	Lhx9	16876	LIM homeobox protein 9	3.5895	0.230173	4.68466	0.00115723	0.0152
ENSMUSG00000089901	NA	NA	NA	2.41216	1.06694	4.53314	0.00115967	0.0152189
ENSMUSG00000021758	Ddx4	13206	DEAD box helicase 4	2.35463	-0.909028	4.47197	0.00116285	0.0152475
ENSMUSG00000109324	Prmt1	15469	protein arginine N-methyltransferase 1	0.968942	6.83799	4.44002	0.00116581	0.0152731
ENSMUSG00000097328	Tnfsf12	21944	tumor necrosis factor (ligand) superfamily, member 12	-1.00021	4.33175	-4.43851	0.00116815	0.0152905
ENSMUSG00000062515	Fabp4	11770	fatty acid binding protein 4, adipocyte	-1.91884	7.68541	-4.93503	0.00117525	0.0153703
ENSMUSG00000022449	Adamts20	223838	a disintegrin-like and metallopeptidase (reprolysin type) with thrombospondin type 1 motif, 20	1.86498	-0.209715	4.44202	0.00118021	0.0154219
ENSMUSG00000022454	Nell2	54003	NEL-like 2	3.91244	-1.58154	4.53825	0.0011863	0.0154881
ENSMUSG00000026170	Cyp27a1	104086	cytochrome P450, family 27, subfamily a, polypeptide 1	-1.72769	1.27337	-4.43223	0.00118964	0.0155184
ENSMUSG00000000561	Wdr77	70465	WD repeat domain 77	1.05508	4.34958	4.41803	0.00119989	0.0156387
ENSMUSG00000037613	Tnfrsf23	79201	tumor necrosis factor receptor superfamily, member 23	1.46488	5.03274	4.63696	0.00120895	0.0157432
ENSMUSG00000026070	Il18r1	16182	interleukin 18 receptor 1	2.49417	1.67177	4.59146	0.00121008	0.0157446
ENSMUSG00000099583	H3c4	319149	H3 clustered histone 4	3.7296	-2.83666	4.50279	0.00122716	0.0159438
ENSMUSG00000032717	Mdfi	17240	MyoD family inhibitor	0.947839	3.91891	4.4003	0.00122785	0.0159438
ENSMUSG00000079659	Tmem243	652925	transmembrane protein 243, mitochondrial	-1.04984	3.35566	-4.39997	0.00122854	0.0159438
ENSMUSG00000030162	Olr1	108078	oxidized low density lipoprotein (lectin-like) receptor 1	2.38344	1.53617	4.53085	0.0012387	0.0160515
ENSMUSG00000014846	Tppp3	67971	tubulin polymerization-promoting protein family member 3	-1.13299	2.83961	-4.39371	0.00123896	0.0160515
ENSMUSG00000067786	Nnat	18111	neuronatin	2.29971	1.0952	4.44421	0.00125051	0.0161874
ENSMUSG00000020135	Apc2	23805	APC regulator of WNT signaling pathway 2	-1.0426	2.82998	-4.38411	0.00125432	0.0162168
ENSMUSG00000031756	Cenpn	72155	centromere protein N	1.13053	3.35316	4.38394	0.00125492	0.0162168
ENSMUSG00000029552	Tes	21753	testin LIM domain protein	1.74895	5.85235	4.78865	0.00125899	0.0162557
ENSMUSG00000097164	NA	NA	NA	-1.24197	2.5221	-4.38075	0.00126097	0.0162673
ENSMUSG00000043811	Rtn4r	65079	reticulon 4 receptor	-1.8823	2.449	-4.49166	0.00126244	0.0162726
ENSMUSG00000008855	Hdac5	15184	histone deacetylase 5	-0.87018	6.06253	-4.37621	0.00126718	0.0163198
ENSMUSG00000097493	NA	NA	NA	1.96955	0.427308	4.38809	0.00127225	0.0163711
ENSMUSG00000098090	2700099C18Rik	77022	NDC80 homolog, kinetochore complex component pseudogene	1.45738	1.184	4.3713	0.00128006	0.0164578
ENSMUSG00000062866	Phactr2	215789	phosphatase and actin regulator 2	-0.961635	4.97872	-4.35942	0.0012955	0.0166422
ENSMUSG00000017724	Etv4	18612	ets variant 4	1.39112	3.62839	4.39743	0.00129776	0.0166483
ENSMUSG00000036533	Cdc42ep3	260409	CDC42 effector protein (Rho GTPase binding) 3	-0.927892	5.98165	-4.35784	0.00129817	0.0166483
ENSMUSG00000000627	Sema4f	20355	sema domain, immunoglobulin domain (Ig), TM domain, and short cytoplasmic domain	3.89251	0.00814832	4.6316	0.00130458	0.0167164
ENSMUSG00000043953	Ccrl2	54199	chemokine (C-C motif) receptor-like 2	-1.61399	0.959012	-4.35596	0.00131058	0.0167792
ENSMUSG00000047798	Cd300lf	246746	CD300 molecule like family member F	-2.7313	-0.662841	-4.39577	0.00131685	0.0168424
ENSMUSG00000024076	Vit	74199	vitrin	-1.4798	3.85505	-4.46216	0.00131773	0.0168424
ENSMUSG00000053646	Plxnb1	235611	plexin B1	1.89496	4.13447	4.64998	0.00132308	0.0168966
ENSMUSG00000068246	Apol9b	71898	apolipoprotein L 9b	-0.907427	5.82289	-4.33878	0.00133113	0.0169851
ENSMUSG00000052316	Lrrc15	74488	leucine rich repeat containing 15	3.58463	0.0885179	4.56998	0.00133248	0.0169866
ENSMUSG00000038213	Tapbpl	213233	TAP binding protein-like	-0.936128	4.31793	-4.33745	0.00133349	0.0169866
ENSMUSG00000021900	Btd	26363	biotinidase	-1.21013	5.77011	-4.43351	0.00134209	0.0170818
ENSMUSG00000029730	Mcm7	17220	minichromosome maintenance complex component 7	0.973138	5.9129	4.33017	0.00134638	0.0171222
ENSMUSG00000039231	Suv39h1	20937	suppressor of variegation 3-9 1	1.01885	3.9759	4.32599	0.00135391	0.0172035
ENSMUSG00000001751	Naglu	27419	alpha-N-acetylglucosaminidase (Sanfilippo disease IIIB)	-1.07203	5.68886	-4.32424	0.0013586	0.0172486
ENSMUSG00000051397	Tacstd2	56753	tumor-associated calcium signal transducer 2	3.29913	-1.11808	4.39625	0.00137006	0.0173797
ENSMUSG00000043262	Uevld	54122	UEV and lactate/malate dehyrogenase domains	-0.987744	4.22208	-4.31434	0.00137484	0.0174258
ENSMUSG00000060860	Ube2s	77891	ubiquitin-conjugating enzyme E2S	1.04092	4.89665	4.31041	0.00138213	0.0175005
ENSMUSG00000027115	Kif18a	228421	kinesin family member 18A	1.06086	2.81818	4.30994	0.00138304	0.0175005
ENSMUSG00000030978	Rrm1	20133	ribonucleotide reductase M1	1.09356	7.14223	4.34292	0.00138565	0.0175189
ENSMUSG00000028832	Stmn1	16765	stathmin 1	1.29594	4.33669	4.36961	0.00138951	0.0175531
ENSMUSG00000078484	NA	NA	NA	-1.05547	3.7862	-4.30312	0.00139555	0.0176148
ENSMUSG00000003955	Fam162a	70186	family with sequence similarity 162, member A	-0.963403	6.88119	-4.3005	0.00140021	0.0176589
ENSMUSG00000039232	Stx11	74732	syntaxin 11	-1.06676	2.7849	-4.29778	0.00140549	0.0177108
ENSMUSG00000043943	Naalad2	72560	N-acetylated alpha-linked acidic dipeptidase 2	-1.12208	5.89172	-4.34955	0.00140918	0.0177426
ENSMUSG00000035704	Alg8	381903	asparagine-linked glycosylation 8 (alpha-1,3-glucosyltransferase)	1.03104	4.35279	4.29451	0.00141148	0.0177569
ENSMUSG00000029651	Mtus2	77521	microtubule associated tumor suppressor candidate 2	-1.24327	2.21363	-4.29352	0.00141468	0.0177823
ENSMUSG00000027323	Rad51	19361	RAD51 recombinase	1.12923	4.42213	4.29113	0.00141821	0.0178121
ENSMUSG00000039883	Lrrc17	74511	leucine rich repeat containing 17	1.80141	2.76781	4.40986	0.00142096	0.0178318
ENSMUSG00000050071	Bex1	19716	brain expressed X-linked 1	2.86739	1.68793	4.56949	0.00143247	0.0179614
ENSMUSG00000021118	Plek2	27260	pleckstrin 2	2.91574	0.149441	4.39758	0.00143648	0.0179969
ENSMUSG00000040875	Osbpl10	74486	oxysterol binding protein-like 10	1.33776	2.20019	4.27867	0.00144414	0.0180656
ENSMUSG00000029168	Dpysl5	65254	dihydropyrimidinase-like 5	3.32571	0.930698	4.57054	0.00144434	0.0180656
ENSMUSG00000033590	Myo5c	208943	myosin VC	2.73081	2.14267	4.5933	0.00144676	0.0180684
ENSMUSG00000029263	Pigg	433931	phosphatidylinositol glycan anchor biosynthesis, class G	-0.998579	4.4022	-4.27576	0.00144694	0.0180684
ENSMUSG00000024786	Majin	622554	membrane anchored junction protein	-3.64827	-2.15735	-4.37216	0.00145063	0.0180995
ENSMUSG00000008136	Fhl2	14200	four and a half LIM domains 2	1.09726	6.27161	4.30922	0.00145297	0.0181138
ENSMUSG00000019936	Epyc	13516	epiphycan	3.3341	-0.876939	4.35677	0.00145597	0.0181364
ENSMUSG00000070720	Tmem200b	623230	transmembrane protein 200B	-1.37157	3.66319	-4.32156	0.00146221	0.0181991
ENSMUSG00000020178	Adora2a	11540	adenosine A2a receptor	-1.10619	3.82533	-4.25951	0.00147887	0.0183915
ENSMUSG00000046610	Oacyl	319888	O-acyltransferase like	2.27002	-0.160513	4.27507	0.00150119	0.0186538
ENSMUSG00000020019	Ntn4	57764	netrin 4	-1.37483	6.67461	-4.48389	0.00150543	0.0186912
ENSMUSG00000041417	Pik3r1	18708	phosphoinositide-3-kinase regulatory subunit 1	-1.19691	6.96939	-4.36227	0.00150923	0.018711
ENSMUSG00000071068	Treml2	328833	triggering receptor expressed on myeloid cells-like 2	-2.47484	0.36002	-4.28283	0.00150949	0.018711
ENSMUSG00000042770	Hebp1	15199	heme binding protein 1	-1.53567	3.42864	-4.34126	0.00151084	0.0187125
ENSMUSG00000022010	Tsc22d1	21807	TSC22 domain family, member 1	1.0569	7.58738	4.24495	0.00151224	0.0187146
ENSMUSG00000089755	NA	NA	NA	-2.03539	-0.86226	-4.25915	0.00151417	0.0187233
ENSMUSG00000044122	Proca1	216974	protein interacting with cyclin A1	-2.53352	2.06127	-4.50953	0.00151868	0.0187637
ENSMUSG00000028737	Aldh4a1	212647	aldehyde dehydrogenase 4 family, member A1	0.937744	3.68358	4.23744	0.0015225	0.0187957
ENSMUSG00000078838	Gm17382	102638016	predicted gene, 17382	1.569	0.136854	4.23259	0.00154189	0.0190196
ENSMUSG00000034765	Dusp5	240672	dual specificity phosphatase 5	1.60425	4.68067	4.48503	0.00154373	0.0190269
ENSMUSG00000078234	Klhdc7a	242721	kelch domain containing 7A	1.74866	2.23498	4.26548	0.00154886	0.0190626
ENSMUSG00000026981	Il1rn	16181	interleukin 1 receptor antagonist	1.19599	3.93911	4.22499	0.00154914	0.0190626
ENSMUSG00000027562	Car2	12349	carbonic anhydrase 2	1.98708	1.03374	4.23921	0.0015515	0.0190762
ENSMUSG00000022512	Cldn1	12737	claudin 1	2.28645	0.361018	4.24989	0.00155416	0.0190934
ENSMUSG00000021575	Ahrr	11624	aryl-hydrocarbon receptor repressor	-2.65386	-0.0668121	-4.26577	0.00156256	0.0191811
ENSMUSG00000074517	Gm10710	100038599	predicted gene 10710	-3.65316	-2.45319	-4.31082	0.00157543	0.0193235
ENSMUSG00000042489	Clspn	269582	claspin	0.896164	4.60121	4.20418	0.00159159	0.019506
ENSMUSG00000032640	Chsy1	269941	chondroitin sulfate synthase 1	0.963491	6.16428	4.2012	0.00159803	0.0195691
ENSMUSG00000044071	Tafa2	268354	TAFA chemokine like family member 2	4.23608	-2.75277	4.32933	0.00160556	0.0196449
ENSMUSG00000037466	Tedc1	104732	tubulin epsilon and delta complex 1	1.28702	3.82807	4.20879	0.00160787	0.0196449
ENSMUSG00000042712	Tceal9	22381	transcription elongation factor A like 9	0.904999	7.20979	4.19648	0.0016081	0.0196449
ENSMUSG00000074796	Slc4a11	269356	solute carrier family 4, sodium bicarbonate transporter-like, member 11	1.7991	4.63564	4.52443	0.0016126	0.0196805
ENSMUSG00000018509	Cenpv	73139	centromere protein V	-1.44824	1.83962	-4.19671	0.0016136	0.0196805
ENSMUSG00000032291	Crabp1	12903	cellular retinoic acid binding protein I	-1.39096	2.36607	-4.19342	0.00161922	0.0197332
ENSMUSG00000040613	Apobec1	11810	apolipoprotein B mRNA editing enzyme, catalytic polypeptide 1	-0.902355	4.32201	-4.19062	0.00162077	0.0197362
ENSMUSG00000074305	Peak1	244895	pseudopodium-enriched atypical kinase 1	-1.03498	7.79582	-4.18974	0.00162292	0.0197466
ENSMUSG00000055240	Zfp101	22643	zinc finger protein 101	1.13167	2.46861	4.18451	0.00163481	0.0198688
ENSMUSG00000050321	Neto1	246317	neuropilin (NRP) and tolloid (TLL)-like 1	2.75143	-1.70796	4.23461	0.00163557	0.0198688
ENSMUSG00000022824	Muc13	17063	mucin 13, epithelial transmembrane	-2.24501	0.466686	-4.20706	0.00164226	0.019934
ENSMUSG00000042357	Gjb5	14622	gap junction protein, beta 5	2.63722	2.64178	4.51521	0.00164517	0.0199535
ENSMUSG00000033268	Duox1	99439	dual oxidase 1	-1.74647	2.31513	-4.23932	0.00164812	0.0199733
ENSMUSG00000040891	Foxa3	15377	forkhead box A3	3.05838	-1.20708	4.24145	0.00165668	0.020017
ENSMUSG00000047238	Mageh1	75625	MAGE family member H1	1.0209	3.71661	4.17415	0.00165716	0.020017
ENSMUSG00000030669	Calca	12310	calcitonin/calcitonin-related polypeptide, alpha	4.07998	1.0227	4.58911	0.00165802	0.020017
ENSMUSG00000107251	NA	NA	NA	1.65457	0.233951	4.17998	0.00165836	0.020017
ENSMUSG00000025650	Col7a1	12836	collagen, type VII, alpha 1	3.31229	3.26743	4.71502	0.00165932	0.020017
ENSMUSG00000046908	Ltb4r1	16995	leukotriene B4 receptor 1	-1.46948	0.371685	-4.17605	0.00165963	0.020017
ENSMUSG00000084979	NA	NA	NA	-2.12637	-1.16974	-4.19102	0.001667	0.0200899
ENSMUSG00000035964	Tmem59l	67937	transmembrane protein 59-like	2.44136	2.12288	4.41326	0.00167505	0.020171
ENSMUSG00000003545	Fosb	14282	FBJ osteosarcoma oncogene B	1.5848	2.57909	4.18361	0.00167997	0.0201996
ENSMUSG00000032815	Fanca	14087	Fanconi anemia, complementation group A	1.18377	3.28196	4.1642	0.00168044	0.0201996
ENSMUSG00000036986	Pml	18854	promyelocytic leukemia	-0.855506	7.16131	-4.16323	0.00168141	0.0201996
ENSMUSG00000074476	Spc24	67629	SPC24, NDC80 kinetochore complex component, homolog (S. cerevisiae)	1.20335	3.48473	4.16214	0.00168531	0.0202304
ENSMUSG00000040263	Klhdc4	234825	kelch domain containing 4	1.0208	4.76672	4.16098	0.00168672	0.0202313
ENSMUSG00000042367	Gjb3	14620	gap junction protein, beta 3	2.89072	3.66054	4.66493	0.00169346	0.0202961
ENSMUSG00000024855	Pacs1	107975	phosphofurin acidic cluster sorting protein 1	-0.949306	5.5297	-4.15539	0.00169931	0.0203502
ENSMUSG00000027966	Col11a1	12814	collagen, type XI, alpha 1	2.53631	3.19025	4.55257	0.00170484	0.0204004
ENSMUSG00000028420	Tmem38b	52076	transmembrane protein 38B	-0.863402	5.45793	-4.14724	0.00171798	0.0205414
ENSMUSG00000001995	Sipa1l2	244668	signal-induced proliferation-associated 1 like 2	1.07242	5.80426	4.15249	0.0017277	0.020626
ENSMUSG00000052949	Rnf157	217340	ring finger protein 157	-0.982585	3.73465	-4.14307	0.00172777	0.020626
ENSMUSG00000041782	Lad1	16763	ladinin	2.19406	3.78373	4.51625	0.00172953	0.0206289
ENSMUSG00000027107	Chrna1	11435	cholinergic receptor, nicotinic, alpha polypeptide 1 (muscle)	2.66393	-1.01694	4.18827	0.00173073	0.0206289
ENSMUSG00000019966	Kitl	17311	kit ligand	-1.31053	7.44496	-4.33908	0.00173396	0.0206513
ENSMUSG00000039982	Dtx4	207521	deltex 4, E3 ubiquitin ligase	-1.47929	4.8716	-4.36602	0.00173719	0.0206735
ENSMUSG00000056144	Trim34a	94094	tripartite motif-containing 34A	-1.08044	3.47196	-4.13842	0.00173899	0.0206787
ENSMUSG00000042812	Foxf1	15227	forkhead box F1	-1.07882	3.6694	-4.13767	0.00174073	0.0206833
ENSMUSG00000038168	P3h2	210530	prolyl 3-hydroxylase 2	-1.3475	1.57267	-4.13541	0.00174952	0.0207714
ENSMUSG00000038677	Scube3	268935	signal peptide, CUB domain, EGF-like 3	1.72359	3.4792	4.31945	0.00175401	0.0208085
ENSMUSG00000085175	Gm11423	100503272	predicted gene 11423	-1.64355	-0.238996	-4.13362	0.00176472	0.0209192
ENSMUSG00000029608	Rph3a	19894	rabphilin 3A	4.3976	-0.216121	4.4695	0.00176808	0.0209427
ENSMUSG00000091562	NA	NA	NA	-1.08366	4.7327	-4.12327	0.0017749	0.0210072
ENSMUSG00000055254	Ntrk2	18212	neurotrophic tyrosine kinase, receptor, type 2	-3.06127	4.76895	-4.66101	0.00178337	0.0210909
ENSMUSG00000035246	Pcyt1b	236899	phosphate cytidylyltransferase 1, choline, beta isoform	1.57499	2.46848	4.12523	0.00179287	0.0211868
ENSMUSG00000023391	Dlx2	13392	distal-less homeobox 2	3.03908	-0.00849377	4.24508	0.00180164	0.0212739
ENSMUSG00000030468	Siglecg	243958	sialic acid binding Ig-like lectin G	-1.30257	2.70913	-4.111	0.0018072	0.021323
ENSMUSG00000053930	Shisa6	380702	shisa family member 6	1.96787	2.1987	4.2239	0.00181479	0.021396
ENSMUSG00000026674	Ddr2	18214	discoidin domain receptor family, member 2	-1.11689	9.216	-4.12617	0.00182959	0.0215536
ENSMUSG00000032281	Acsbg1	94180	acyl-CoA synthetase bubblegum family member 1	3.43074	-0.306562	4.27983	0.00183651	0.0216184
ENSMUSG00000022015	Tnfsf11	21943	tumor necrosis factor (ligand) superfamily, member 11	3.25307	-0.534949	4.22865	0.00183833	0.0216231
ENSMUSG00000061013	Mkx	210719	mohawk homeobox	3.04769	-0.980999	4.16067	0.0018473	0.0217118
ENSMUSG00000038555	Reep2	225362	receptor accessory protein 2	-1.63622	1.01836	-4.09775	0.00185214	0.0217519
ENSMUSG00000034868	Myl12b	67938	myosin, light chain 12B, regulatory	-0.804576	6.89009	-4.09031	0.00185523	0.0217687
ENSMUSG00000073418	C4b	12268	complement component 4B (Chido blood group)	-1.94963	9.21215	-4.51502	0.00185643	0.0217687
ENSMUSG00000091089	NA	NA	NA	3.51782	-1.35848	4.17555	0.00188012	0.0220295
ENSMUSG00000033420	Antxr1	69538	anthrax toxin receptor 1	-0.95946	7.68774	-4.07686	0.00188948	0.0221053
ENSMUSG00000025986	Slc39a10	227059	solute carrier family 39 (zinc transporter), member 10	1.10826	5.97392	4.13028	0.00188979	0.0221053
ENSMUSG00000062257	Opcml	330908	opioid binding protein/cell adhesion molecule-like	-2.349	2.21442	-4.31694	0.0018924	0.0221053
ENSMUSG00000020185	E2f7	52679	E2F transcription factor 7	1.04327	3.61007	4.07582	0.00189241	0.0221053
ENSMUSG00000086541	Has2os	594843	hyaluronan synthase 2, opposite strand	1.8069	-0.930588	4.08311	0.00190052	0.0221717
ENSMUSG00000067203	H2-K2	630499	histocompatibility 2, K region locus 2	-1.91243	0.233425	-4.08621	0.00190102	0.0221717
ENSMUSG00000022033	Pbk	52033	PDZ binding kinase	0.984336	4.56363	4.0706	0.00190566	0.0222088
ENSMUSG00000000318	Clec10a	17312	C-type lectin domain family 10, member A	-2.18869	0.728188	-4.09325	0.00191576	0.0222924
ENSMUSG00000068696	Gpr88	64378	G-protein coupled receptor 88	1.79822	3.19569	4.25273	0.00191576	0.0222924
ENSMUSG00000020919	Stat5b	20851	signal transducer and activator of transcription 5B	-0.819364	5.94514	-4.06299	0.0019253	0.0223862
ENSMUSG00000022021	Diaph3	56419	diaphanous related formin 3	1.07818	5.19193	4.06252	0.00193258	0.0224536
ENSMUSG00000044017	Adgrd1	243277	adhesion G protein-coupled receptor D1	-0.946681	8.64639	-4.05929	0.00193508	0.0224656
ENSMUSG00000031451	Gas6	14456	growth arrest specific 6	0.852798	9.13685	4.05495	0.00194646	0.0225804
ENSMUSG00000090210	Itga10	213119	integrin, alpha 10	1.99656	1.05522	4.06959	0.00195236	0.0226316
ENSMUSG00000029167	Ppargc1a	19017	peroxisome proliferative activated receptor, gamma, coactivator 1 alpha	2.42437	-0.164377	4.08663	0.00195573	0.0226508
ENSMUSG00000048138	Dmrt2	226049	doublesex and mab-3 related transcription factor 2	-1.6995	0.15544	-4.05872	0.00195699	0.0226508
ENSMUSG00000044201	Cdc25c	12532	cell division cycle 25C	1.60613	2.70109	4.10329	0.00196383	0.0226954
ENSMUSG00000056888	Glipr1	73690	GLI pathogenesis-related 1 (glioma)	1.82111	3.52617	4.27606	0.00196384	0.0226954
ENSMUSG00000027371	Fahd2a	68126	fumarylacetoacetate hydrolase domain containing 2A	-1.35916	1.58975	-4.04766	0.00197079	0.0227584
ENSMUSG00000043939	A530064D06Rik	328830	RIKEN cDNA A530064D06 gene	-1.8779	1.10084	-4.05656	0.00197642	0.0228061
ENSMUSG00000027894	Slc6a17	229706	solute carrier family 6 (neurotransmitter transporter), member 17	2.61195	2.3968	4.34588	0.00198063	0.0228374
ENSMUSG00000025395	Prim1	19075	DNA primase, p49 subunit	1.16184	3.80897	4.03868	0.00199133	0.0229344
ENSMUSG00000050953	Gja1	14609	gap junction protein, alpha 1	1.13514	6.65587	4.12152	0.00199207	0.0229344
ENSMUSG00000027470	Mylk2	228785	myosin, light polypeptide kinase 2, skeletal muscle	2.29682	-0.959442	4.06437	0.00199987	0.0229746
ENSMUSG00000001168	Oas1h	246729	2'-5' oligoadenylate synthetase 1H	-2.21932	-1.46684	-4.06087	0.00200004	0.0229746
ENSMUSG00000004892	Bcan	12032	brevican	3.62437	-2.2915	4.13372	0.00200009	0.0229746
ENSMUSG00000076435	Acsf2	264895	acyl-CoA synthetase family member 2	-1.0949	4.05346	-4.03045	0.00201319	0.0231075
ENSMUSG00000019961	Tmpo	21917	thymopoietin	0.954336	6.48108	4.02917	0.0020161	0.0231235
ENSMUSG00000002266	Zim1	22776	zinc finger, imprinted 1	-1.36781	3.08347	-4.02886	0.00202793	0.0232416
ENSMUSG00000027347	Rasgrp1	19419	RAS guanyl releasing protein 1	-1.80677	0.38778	-4.031	0.00204058	0.023369
ENSMUSG00000057722	Lepr	16847	leptin receptor	-1.75867	-0.208454	-4.02689	0.00204829	0.0234396
ENSMUSG00000025237	Parp6	67287	poly (ADP-ribose) polymerase family, member 6	-0.913907	4.59531	-4.01543	0.00205422	0.0234871
ENSMUSG00000039055	Eme1	268465	essential meiotic structure-specific endonuclease 1	1.2376	2.28318	4.01581	0.00205552	0.0234871
ENSMUSG00000110148	5830408C22Rik	74744	RIKEN cDNA 5830408C22 gene	-1.21614	2.12836	-4.015	0.00205743	0.0234912
ENSMUSG00000043631	Ecm2	407800	extracellular matrix protein 2, female organ and adipocyte specific	-1.15134	3.46972	-4.01329	0.0020614	0.0235189
ENSMUSG00000042684	Npl	74091	N-acetylneuraminate pyruvate lyase	2.39151	2.41899	4.27443	0.0020746	0.0236517
ENSMUSG00000030966	Trim21	20821	tripartite motif-containing 21	-0.894595	4.97435	-4.00376	0.00208719	0.0237774
ENSMUSG00000054115	Skp2	27401	S-phase kinase-associated protein 2	1.03601	3.94619	3.99948	0.0020998	0.0239031
ENSMUSG00000042286	Stab1	192187	stabilin 1	1.30746	6.03716	4.17531	0.00212114	0.024128
ENSMUSG00000063884	Ptcd3	69956	pentatricopeptide repeat domain 3	0.870895	4.8536	3.99043	0.00212562	0.0241608
ENSMUSG00000031642	Sh3rf1	59009	SH3 domain containing ring finger 1	1.11498	5.45451	4.03484	0.00212939	0.0241785
ENSMUSG00000004371	Il11	16156	interleukin 11	2.88444	5.2507	4.48579	0.00213036	0.0241785
ENSMUSG00000097310	A930038B10Rik	320323	RIKEN cDNA A930038B10 gene	2.30062	-0.772975	4.01736	0.00213385	0.0242001
ENSMUSG00000071715	Ncf4	17972	neutrophil cytosolic factor 4	-1.47682	1.42796	-3.99036	0.00213572	0.0242032
ENSMUSG00000063296	Tmem117	320709	transmembrane protein 117	2.21792	-2.03998	4.01224	0.00213804	0.0242098
ENSMUSG00000020583	Matn3	17182	matrilin 3	3.42676	-2.28243	4.07427	0.00213949	0.0242098
ENSMUSG00000039579	Grin3a	242443	glutamate receptor ionotropic, NMDA3A	2.29338	-1.02557	4.0143	0.00214187	0.0242188
ENSMUSG00000062393	Dgkk	331374	diacylglycerol kinase kappa	5.8332	-2.07675	4.39074	0.0021455	0.0242309
ENSMUSG00000020154	Ptprb	19263	protein tyrosine phosphatase, receptor type, B	2.39185	0.772309	4.06684	0.00214613	0.0242309
ENSMUSG00000003344	Btbd2	208198	BTB (POZ) domain containing 2	-0.869081	5.52972	-3.97974	0.00215696	0.0243351
ENSMUSG00000042265	Trem1	58217	triggering receptor expressed on myeloid cells 1	3.43492	-2.30751	4.06661	0.00216357	0.0243915
ENSMUSG00000026434	Nucks1	98415	nuclear casein kinase and cyclin-dependent kinase substrate 1	0.927962	6.53424	3.97042	0.00218478	0.0246124
ENSMUSG00000021094	Dhrs7	66375	dehydrogenase/reductase (SDR family) member 7	-0.907247	5.02575	-3.96704	0.0021949	0.0247081
ENSMUSG00000060459	Kng2	385643	kininogen 2	1.27882	4.25813	4.03864	0.00219765	0.0247208
ENSMUSG00000028088	Fmo5	14263	flavin containing monooxygenase 5	-1.30786	2.30944	-3.96462	0.00220642	0.0247837
ENSMUSG00000051166	Eml5	319670	echinoderm microtubule associated protein like 5	1.61	0.768902	3.96905	0.00220651	0.0247837
ENSMUSG00000021373	Cap2	67252	CAP, adenylate cyclase-associated protein, 2 (yeast)	2.45916	1.42435	4.12569	0.00221502	0.024861
ENSMUSG00000099876	NA	NA	NA	1.64495	-0.424383	3.96415	0.0022238	0.0249334
ENSMUSG00000030846	Tial1	21843	Tia1 cytotoxic granule-associated RNA binding protein-like 1	0.845386	5.93418	3.95719	0.00222476	0.0249334
ENSMUSG00000034987	Hrh2	15466	histamine receptor H2	-2.41607	0.568724	-4.03033	0.00225397	0.0252421
ENSMUSG00000099803	NA	NA	NA	-1.90482	-0.581202	-3.96086	0.00225671	0.0252543
ENSMUSG00000025586	Cpeb1	12877	cytoplasmic polyadenylation element binding protein 1	-1.08797	3.87302	-3.94618	0.00225946	0.0252664
ENSMUSG00000035547	Capn5	12337	calpain 5	-0.916014	5.08141	-3.9445	0.00226398	0.0252983
ENSMUSG00000042675	Ypel3	66090	yippee like 3	-1.30939	4.81833	-4.0802	0.00226926	0.0253387
ENSMUSG00000024376	Epb41l4a	13824	erythrocyte membrane protein band 4.1 like 4a	2.12418	2.35369	4.13154	0.00227746	0.0254116
ENSMUSG00000102697	Pcdhac2	353237	protocadherin alpha subfamily C, 2	3.13139	-0.200268	4.08662	0.00228162	0.0254394
ENSMUSG00000021884	Hacl1	56794	2-hydroxyacyl-CoA lyase 1	-1.44233	3.22957	-3.99163	0.00229931	0.0256178
ENSMUSG00000107709	9430018G01Rik	319812	RIKEN cDNA 9430018G01 gene	2.38234	-1.57847	3.9639	0.00230971	0.0257014
ENSMUSG00000072944	Nup62cl	279706	nucleoporin 62 C-terminal like	2.18439	-2.04014	3.95473	0.0023102	0.0257014
ENSMUSG00000000876	Pxmp4	59038	peroxisomal membrane protein 4	-1.17464	4.15571	-3.93549	0.00231281	0.0257116
ENSMUSG00000028634	Hivep3	16656	human immunodeficiency virus type I enhancer binding protein 3	-1.14012	5.36384	-3.99322	0.00231932	0.0257651
ENSMUSG00000058135	Gstm1	14862	glutathione S-transferase, mu 1	-1.40116	7.26325	-4.14786	0.00234308	0.0260034
ENSMUSG00000049625	Tifab	212937	TRAF-interacting protein with forkhead-associated domain, family member B	-2.0509	0.951007	-3.94305	0.00234419	0.0260034
ENSMUSG00000106915	NA	NA	NA	-3.11815	-1.56187	-3.99105	0.0023463	0.0260078
ENSMUSG00000025791	Pgm1	72157	phosphoglucomutase 1	-0.855395	7.00319	-3.9179	0.00234845	0.0260126
ENSMUSG00000039057	Myo16	244281	myosin XVI	1.87344	-0.456846	3.92907	0.00235477	0.0260636
ENSMUSG00000051037	Zfp455	218311	zinc finger protein 455	-1.56676	0.509725	-3.91904	0.00236121	0.026116
ENSMUSG00000032511	Scn5a	20271	sodium channel, voltage-gated, type V, alpha	3.14119	0.116553	4.08997	0.00236519	0.0261409
ENSMUSG00000024501	Dpysl3	22240	dihydropyrimidinase-like 3	1.26219	7.73344	4.07815	0.00237125	0.0261888
ENSMUSG00000031098	Syt8	55925	synaptotagmin VIII	2.2053	-0.174689	3.93565	0.0023752	0.0262134
ENSMUSG00000055421	Pcdh9	211712	protocadherin 9	-2.31351	2.23671	-4.14453	0.00238307	0.0262735
ENSMUSG00000032925	Itgbl1	223272	integrin, beta-like 1	-1.76587	-0.780386	-3.91684	0.0023841	0.0262735
ENSMUSG00000034959	Rubcnl	271221	RUN and cysteine rich domain containing beclin 1 interacting protein like	-1.52322	0.156562	-3.91025	0.0023874	0.0262908
ENSMUSG00000038777	Sema6c	20360	sema domain, transmembrane domain (TM), and cytoplasmic domain, (semaphorin) 6C	-1.03994	2.85224	-3.90419	0.00239382	0.0263425
ENSMUSG00000075304	Sp5	64406	trans-acting transcription factor 5	4.1199	-2.29997	4.03954	0.00243227	0.0267462
ENSMUSG00000034883	Lrr1	69706	leucine rich repeat protein 1	1.52385	1.013	3.89512	0.00243798	0.0267896
ENSMUSG00000007908	Hmgcll1	208982	3-hydroxymethyl-3-methylglutaryl-Coenzyme A lyase-like 1	3.07005	0.715717	4.11901	0.002441	0.0268034
ENSMUSG00000020186	Csrp2	13008	cysteine and glycine-rich protein 2	1.78354	6.11935	4.25995	0.00244929	0.026875
ENSMUSG00000029910	Mad2l1	56150	MAD2 mitotic arrest deficient-like 1	1.02575	4.92133	3.88635	0.00245354	0.0269022
ENSMUSG00000023906	Cldn6	54419	claudin 6	2.65494	2.64637	4.23268	0.00245899	0.0269305
ENSMUSG00000025475	Adgra1	52389	adhesion G protein-coupled receptor A1	3.5614	0.336939	4.16377	0.00246107	0.0269305
ENSMUSG00000020911	Krt19	16669	keratin 19	2.01633	5.01742	4.26904	0.00246144	0.0269305
ENSMUSG00000019944	Rhobtb1	69288	Rho-related BTB domain containing 1	-1.6288	4.49851	-4.11851	0.00246344	0.026933
ENSMUSG00000002012	Pnck	93843	pregnancy upregulated non-ubiquitously expressed CaM kinase	-1.69523	0.736992	-3.88696	0.00247848	0.027078
ENSMUSG00000103966	NA	NA	NA	-2.17113	-1.43324	-3.90029	0.00248983	0.0271824
ENSMUSG00000028175	Depdc1a	76131	DEP domain containing 1a	1.3753	2.51749	3.87316	0.00250582	0.0273319
ENSMUSG00000030881	Arfip2	76932	ADP-ribosylation factor interacting protein 2	0.933513	5.38406	3.87067	0.00250712	0.0273319
ENSMUSG00000034227	Foxj1	15223	forkhead box J1	2.59879	3.32217	4.2639	0.00251215	0.0273607
ENSMUSG00000030806	Stx1b	56216	syntaxin 1B	-1.69365	1.03701	-3.87638	0.00251504	0.0273607
ENSMUSG00000045659	Plekha7	233765	pleckstrin homology domain containing, family A member 7	1.55446	3.56186	4.00616	0.00251516	0.0273607
ENSMUSG00000024791	Cdca5	67849	cell division cycle associated 5	1.08854	3.20087	3.86804	0.00251707	0.0273619
ENSMUSG00000074178	NA	NA	NA	1.91355	-0.922846	3.88095	0.00252227	0.0273988
ENSMUSG00000013415	Igf2bp1	140486	insulin-like growth factor 2 mRNA binding protein 1	2.09646	0.183973	3.8858	0.00252959	0.0274587
ENSMUSG00000020150	Gamt	14431	guanidinoacetate methyltransferase	-1.10583	2.94581	-3.86149	0.00254024	0.0275546
ENSMUSG00000033863	Klf9	16601	Kruppel-like factor 9	-1.0112	6.77099	-3.86439	0.00254352	0.0275705
ENSMUSG00000025494	Sigirr	24058	single immunoglobulin and toll-interleukin 1 receptor (TIR) domain	1.88448	0.754515	3.87026	0.0025566	0.0276857
ENSMUSG00000001119	Col6a1	12833	collagen, type VI, alpha 1	-1.00377	10.333	-3.85598	0.00255899	0.0276857
ENSMUSG00000029060	Mib2	76580	mindbomb E3 ubiquitin protein ligase 2	-0.842904	5.56625	-3.85571	0.00255961	0.0276857
ENSMUSG00000058818	Pirb	18733	paired Ig-like receptor B	-1.4366	3.44247	-3.93315	0.00256332	0.0277061
ENSMUSG00000020277	Pfkl	18641	phosphofructokinase, liver, B-type	-0.886655	8.33222	-3.85387	0.00256618	0.0277173
ENSMUSG00000079419	Ms4a6c	73656	membrane-spanning 4-domains, subfamily A, member 6C	-1.25376	2.00552	-3.85144	0.00257855	0.0278312
ENSMUSG00000040415	Dtx3	80904	deltex 3, E3 ubiquitin ligase	0.88081	4.96081	3.84904	0.00258347	0.0278644
ENSMUSG00000045287	Rtn4rl1	237847	reticulon 4 receptor-like 1	-1.02332	3.28197	-3.84825	0.00258673	0.0278798
ENSMUSG00000010311	Optc	269120	opticin	-1.8787	0.045981	-3.85874	0.0025973	0.0279739
ENSMUSG00000023266	Frs3	107971	fibroblast growth factor receptor substrate 3	-1.16397	1.72276	-3.8449	0.00260025	0.0279858
ENSMUSG00000070305	Mpzl3	319742	myelin protein zero-like 3	1.34812	2.7951	3.84455	0.00260638	0.0280319
ENSMUSG00000036427	Gpi1	14751	glucose-6-phosphate isomerase 1	-0.817495	8.57639	-3.83973	0.00261712	0.0281276
ENSMUSG00000022673	Mcm4	17217	minichromosome maintenance complex component 4	0.820374	6.46238	3.83917	0.00261915	0.0281295
ENSMUSG00000038009	Dnajc22	72778	DnaJ heat shock protein family (Hsp40) member C22	2.14309	-1.23974	3.86128	0.0026249	0.0281675
ENSMUSG00000047414	Flrt2	399558	fibronectin leucine rich transmembrane protein 2	2.04328	6.93913	4.23878	0.0026264	0.0281675
ENSMUSG00000014813	Stc1	20855	stanniocalcin 1	1.20304	6.00215	3.96548	0.00263057	0.0281828
ENSMUSG00000022790	Igsf11	207683	immunoglobulin superfamily, member 11	2.39464	1.74672	4.0331	0.00263153	0.0281828
ENSMUSG00000022489	Pde1b	18574	phosphodiesterase 1B, Ca2+-calmodulin dependent	-1.3614	2.07996	-3.83645	0.00263648	0.0282068
ENSMUSG00000025165	Sectm1a	209588	secreted and transmembrane 1A	-1.80244	0.0818775	-3.84531	0.00263749	0.0282068
ENSMUSG00000031734	Irx3	16373	Iroquois related homeobox 3	2.20782	-0.130687	3.86	0.00263997	0.0282136
ENSMUSG00000050822	Slc29a4	243328	solute carrier family 29 (nucleoside transporters), member 4	2.91593	0.0924649	3.96736	0.00266956	0.0285097
ENSMUSG00000079092	Prl2c2	18811	prolactin family 2, subfamily c, member 2	5.24152	-3.3573	4.12943	0.00267469	0.0285445
ENSMUSG00000085399	Foxd2os	100040736	forkhead box D2, opposite strand	1.96728	-0.995784	3.8403	0.00267678	0.0285467
ENSMUSG00000001366	Fbxo9	71538	f-box protein 9	0.916326	4.57262	3.82258	0.00268044	0.0285657
ENSMUSG00000038738	Shank1	243961	SH3 and multiple ankyrin repeat domains 1	-1.61451	2.19196	-3.8488	0.00268774	0.0286234
ENSMUSG00000029455	Aldh2	11669	aldehyde dehydrogenase 2, mitochondrial	-0.877517	8.32764	-3.81963	0.00269144	0.0286427
ENSMUSG00000073821	NA	NA	NA	2.68497	0.213792	3.92452	0.0026988	0.0287009
ENSMUSG00000040550	Otud6b	72201	OTU domain containing 6B	0.805123	5.57372	3.814	0.00271261	0.0288276
ENSMUSG00000028357	Kif12	16552	kinesin family member 12	3.65386	-2.62218	3.91381	0.00272244	0.0289119
ENSMUSG00000025328	Padi3	18601	peptidyl arginine deiminase, type III	4.16283	-1.77793	3.99218	0.0027266	0.0289254
ENSMUSG00000022034	Esco2	71988	establishment of sister chromatid cohesion N-acetyltransferase 2	0.971245	3.44595	3.81014	0.00272752	0.0289254
ENSMUSG00000038917	3930402G23Rik	665306	RIKEN cDNA 3930402G23 gene	-1.29942	1.60831	-3.80864	0.00273841	0.0290206
ENSMUSG00000053334	Ficd	231630	FIC domain containing	-0.922476	4.41823	-3.80565	0.00274452	0.0290651
ENSMUSG00000097534	Gm16675	100503498	predicted gene, 16675	-1.46558	1.29257	-3.80465	0.0027615	0.029196
ENSMUSG00000052565	H1f3	14957	H1.3 linker histone, cluster member	3.59518	-2.52666	3.90061	0.00276152	0.029196
ENSMUSG00000014850	Msh3	17686	mutS homolog 3	1.01818	3.14781	3.80103	0.00276264	0.029196
ENSMUSG00000044544	4921513I03Rik	70874	RIKEN cDNA 4921513I03 gene	2.57725	-2.48233	3.84449	0.00276683	0.0292162
ENSMUSG00000024907	Gal	14419	galanin and GMAP prepropeptide	-2.04213	-1.4889	-3.81917	0.00276839	0.0292162
ENSMUSG00000074064	Mlycd	56690	malonyl-CoA decarboxylase	-0.973143	3.40048	-3.79772	0.00277522	0.0292679
ENSMUSG00000022377	Asap1	13196	ArfGAP with SH3 domain, ankyrin repeat and PH domain1	-0.8997	7.31521	-3.79691	0.0027782	0.0292789
ENSMUSG00000068122	Agtr2	11609	angiotensin II receptor, type 2	-2.07501	-0.0406173	-3.81543	0.00278816	0.0293636
ENSMUSG00000051235	Gen1	209334	GEN1, Holliday junction 5' flap endonuclease	1.08143	3.00468	3.79213	0.00279773	0.0294402
ENSMUSG00000044338	Aplnr	23796	apelin receptor	2.37132	-1.60699	3.82589	0.00279931	0.0294402
ENSMUSG00000070643	Sox13	20668	SRY (sex determining region Y)-box 13	-1.01403	3.05423	-3.7885	0.00281141	0.0295471
ENSMUSG00000032114	Slc37a4	14385	solute carrier family 37 (glucose-6-phosphate transporter), member 4	-0.940421	3.58869	-3.78714	0.0028165	0.0295727
ENSMUSG00000024913	Lrp5	16973	low density lipoprotein receptor-related protein 5	-0.885606	7.09371	-3.7868	0.00281774	0.0295727
ENSMUSG00000000296	Tpd52l1	21987	tumor protein D52-like 1	1.83313	0.877341	3.79672	0.00282707	0.02965
ENSMUSG00000052040	Klf13	50794	Kruppel-like factor 13	-0.990269	6.12604	-3.77924	0.00284797	0.0298487
ENSMUSG00000048905	Bnip5	207819	BCL2 interacting protein 5	-1.9705	-0.795587	-3.79531	0.00285174	0.0298676
ENSMUSG00000038580	Sct	20287	secretin	-2.27202	-1.30492	-3.80494	0.00286418	0.0299772
ENSMUSG00000031391	L1cam	16728	L1 cell adhesion molecule	1.61651	-0.23554	3.77844	0.00287644	0.0300849
ENSMUSG00000050423	Ppp1r3g	76487	protein phosphatase 1, regulatory subunit 3G	-2.61012	-1.7891	-3.81721	0.0028824	0.0301264
ENSMUSG00000020357	Flt4	14257	FMS-like tyrosine kinase 4	2.32489	2.57731	4.01907	0.0028924	0.0302102
ENSMUSG00000028970	Abcb1b	18669	ATP-binding cassette, sub-family B (MDR/TAP), member 1B	1.23406	4.2372	3.82414	0.00290391	0.0303096
ENSMUSG00000038128	Camk4	12326	calcium/calmodulin-dependent protein kinase IV	2.38277	1.33287	3.91235	0.00291232	0.0303765
ENSMUSG00000103901	NA	NA	NA	-1.46545	-0.0189197	-3.76552	0.00291718	0.0304063
ENSMUSG00000046591	Ticrr	77011	TOPBP1-interacting checkpoint and replication regulator	1.13397	3.33073	3.76098	0.00292315	0.0304477
ENSMUSG00000029811	Aoc1	76507	amine oxidase, copper-containing 1	3.15272	0.903618	4.02873	0.00292843	0.0304817
ENSMUSG00000085519	NA	NA	NA	-2.18328	-0.508551	-3.78061	0.00294747	0.0306392
ENSMUSG00000023232	Serinc2	230779	serine incorporator 2	2.47519	3.94936	4.14505	0.00294759	0.0306392
ENSMUSG00000052852	Reep1	52250	receptor accessory protein 1	1.63628	1.65198	3.75942	0.0029563	0.0307019
ENSMUSG00000037138	Aff3	16764	AF4/FMR2 family, member 3	-0.932031	3.78167	-3.75224	0.00295766	0.0307019
ENSMUSG00000053395	Cacng8	81905	calcium channel, voltage-dependent, gamma subunit 8	1.96571	-0.123749	3.76587	0.00297181	0.0308277
ENSMUSG00000111839	NA	NA	NA	-3.11058	-2.03426	-3.82189	0.00297495	0.0308392
ENSMUSG00000069793	Slfn9	237886	schlafen 9	0.870745	6.40054	3.74456	0.00298962	0.0309702
ENSMUSG00000035397	Klf16	118445	Kruppel-like factor 16	0.921917	4.50135	3.74281	0.00299708	0.0309796
ENSMUSG00000057880	Abat	268860	4-aminobutyrate aminotransferase	1.45284	4.90819	3.9401	0.00299739	0.0309796
ENSMUSG00000048924	Ccdc125	76041	coiled-coil domain containing 125	1.86607	0.680082	3.75599	0.00299847	0.0309796
ENSMUSG00000027896	Slc16a4	229699	solute carrier family 16 (monocarboxylic acid transporters), member 4	1.88228	2.26188	3.85321	0.00299869	0.0309796
ENSMUSG00000045284	Dcaf12l1	245404	DDB1 and CUL4 associated factor 12-like 1	1.71134	0.836537	3.75055	0.00300151	0.0309878
ENSMUSG00000067219	Nipal1	70701	NIPA-like domain containing 1	1.85552	1.38606	3.76358	0.00300439	0.0309964
ENSMUSG00000034674	Tdg	21665	thymine DNA glycosylase	0.955201	3.73022	3.73818	0.00301671	0.0310792
ENSMUSG00000026622	Nek2	18005	NIMA (never in mitosis gene a)-related expressed kinase 2	1.26496	4.43471	3.82345	0.00301746	0.0310792
ENSMUSG00000047250	Ptgs1	19224	prostaglandin-endoperoxide synthase 1	1.09831	6.53742	3.80842	0.00301978	0.0310792
ENSMUSG00000046159	Chrm3	12671	cholinergic receptor, muscarinic 3, cardiac	-2.56848	2.44353	-4.04291	0.0030206	0.0310792
ENSMUSG00000046818	Ddit4l	73284	DNA-damage-inducible transcript 4-like	1.17963	3.14839	3.73571	0.00302968	0.0311516
ENSMUSG00000022994	Adcy6	11512	adenylate cyclase 6	-0.867088	6.80927	-3.72914	0.00305514	0.0313921
ENSMUSG00000045377	Tmem88	67020	transmembrane protein 88	2.74152	0.554861	3.87445	0.00307397	0.0315476
ENSMUSG00000052566	Hook2	170833	hook microtubule tethering protein 2	0.948522	3.93575	3.72471	0.00307442	0.0315476
ENSMUSG00000026994	Galnt3	14425	polypeptide N-acetylgalactosaminyltransferase 3	2.25984	3.40459	4.05018	0.0030772	0.0315548
ENSMUSG00000049721	Gal3st1	53897	galactose-3-O-sulfotransferase 1	2.59434	-0.721736	3.76946	0.00308075	0.0315699
ENSMUSG00000097222	Gata6os	68434	GATA binding protein 6, opposite strand	1.82786	0.760841	3.73505	0.00308299	0.0315715
ENSMUSG00000098318	Lockd	381822	lncRNA downstream of Cdkn1b	1.412	0.637805	3.72324	0.00309256	0.0316483
ENSMUSG00000021591	Glrx	93692	glutaredoxin	-0.917662	4.55701	-3.71748	0.00310578	0.0317621
ENSMUSG00000030979	Uros	22276	uroporphyrinogen III synthase	1.03895	2.89074	3.71655	0.00311044	0.0317882
ENSMUSG00000028600	Podn	242608	podocan	-1.63965	5.9807	-4.02296	0.00311252	0.0317882
ENSMUSG00000037979	Ccdc92	215707	coiled-coil domain containing 92	1.61778	2.00028	3.72587	0.00312121	0.0318557
ENSMUSG00000029403	Cdkl2	53886	cyclin-dependent kinase-like 2 (CDC2-related kinase)	1.19647	2.66733	3.71293	0.00312884	0.0318951
ENSMUSG00000027217	Tspan18	241556	tetraspanin 18	1.84641	4.53191	4.01592	0.00312927	0.0318951
ENSMUSG00000022220	Adcy4	104110	adenylate cyclase 4	-0.999801	3.10395	-3.71087	0.00313517	0.0319272
ENSMUSG00000045613	Chrm2	243764	cholinergic receptor, muscarinic 2, cardiac	2.59794	-0.749109	3.75702	0.00313662	0.0319272
ENSMUSG00000054196	Cthrc1	68588	collagen triple helix repeat containing 1	3.02646	3.50379	4.15453	0.00314409	0.0319818
ENSMUSG00000028036	Ptgfr	19220	prostaglandin F receptor	1.43284	1.36502	3.71088	0.0031483	0.0319858
ENSMUSG00000026228	Htr2b	15559	5-hydroxytryptamine (serotonin) receptor 2B	3.25138	-0.723977	3.84818	0.00314946	0.0319858
ENSMUSG00000041736	Tspo	12257	translocator protein	-0.860046	6.59579	-3.70725	0.0031508	0.0319858
ENSMUSG00000058153	Sez6l	56747	seizure related 6 homolog like	3.16669	2.92123	4.13669	0.00315888	0.0320464
ENSMUSG00000022194	Bcl2l2	12050	BCL2-like 2	0.912288	3.66914	3.69983	0.00318405	0.0322802
ENSMUSG00000027750	Postn	50706	periostin, osteoblast specific factor	2.73083	8.24283	4.11894	0.00319429	0.0323604
ENSMUSG00000049265	Kcnk3	16527	potassium channel, subfamily K, member 3	2.31298	-0.108986	3.72899	0.00319833	0.0323604
ENSMUSG00000011263	Exoc3l2	74463	exocyst complex component 3-like 2	2.69113	-2.07802	3.74786	0.00320021	0.0323604
ENSMUSG00000026062	Slc9a2	226999	solute carrier family 9 (sodium/hydrogen exchanger), member 2	2.08988	-1.56161	3.71846	0.00320048	0.0323604
ENSMUSG00000020609	Apob	238055	apolipoprotein B	4.52814	-2.71836	3.91846	0.0032139	0.0324745
ENSMUSG00000072812	NA	NA	NA	-1.03914	4.78601	-3.69021	0.00322825	0.0325978
ENSMUSG00000035158	Mitf	17342	melanogenesis associated transcription factor	-1.15096	3.61947	-3.68993	0.00323108	0.0326048
ENSMUSG00000025930	Msc	17681	musculin	-2.58466	-1.83829	-3.73411	0.00323752	0.0326451
ENSMUSG00000031262	Cenpi	102920	centromere protein I	0.95098	3.76303	3.68731	0.00324096	0.0326451
ENSMUSG00000021803	Cdhr1	170677	cadherin-related family member 1	2.47596	-1.48802	3.72764	0.00324153	0.0326451
ENSMUSG00000106426	NA	NA	NA	-1.58874	0.826585	-3.6897	0.00325718	0.032781
ENSMUSG00000029378	Areg	11839	amphiregulin	2.69088	-1.93496	3.73352	0.00326637	0.0328305
ENSMUSG00000012350	Ehf	13661	ets homologous factor	2.52636	2.89156	4.01908	0.00326641	0.0328305
ENSMUSG00000035104	Eva1a	232146	eva-1 homolog A (C. elegans)	2.3107	1.27247	3.80422	0.00329249	0.0330707
ENSMUSG00000028756	Pink1	68943	PTEN induced putative kinase 1	-1.05096	5.52809	-3.7039	0.00331086	0.0332333
ENSMUSG00000027968	Larp7	28036	La ribonucleoprotein domain family, member 7	0.967347	4.9672	3.67067	0.00331822	0.0332851
ENSMUSG00000021944	Gata4	14463	GATA binding protein 4	2.28821	1.13267	3.78114	0.00332733	0.033343
ENSMUSG00000032334	Loxl1	16949	lysyl oxidase-like 1	-1.00037	10.376	-3.66855	0.00332837	0.033343
ENSMUSG00000032322	Pstpip1	19200	proline-serine-threonine phosphatase-interacting protein 1	1.17099	3.78669	3.66943	0.00333274	0.0333529
ENSMUSG00000096215	Smim22	432995	small integral membrane protein 22	2.65628	-0.982731	3.7174	0.00333375	0.0333529
ENSMUSG00000021811	Dnajc9	108671	DnaJ heat shock protein family (Hsp40) member C9	1.00367	4.68293	3.66455	0.0033473	0.0334595
ENSMUSG00000000154	Slc22a18	18400	solute carrier family 22 (organic cation transporter), member 18	-1.28386	0.977083	-3.66549	0.00334882	0.0334595
ENSMUSG00000036672	Cenpt	320394	centromere protein T	0.875571	4.03396	3.66353	0.00335169	0.0334608
ENSMUSG00000041132	N4bp2l1	100637	NEDD4 binding protein 2-like 1	-1.93006	1.72593	-3.74867	0.00335334	0.0334608
ENSMUSG00000030688	Stard10	56018	START domain containing 10	1.18545	4.03277	3.68492	0.00336227	0.0335279
ENSMUSG00000005233	Spc25	66442	SPC25, NDC80 kinetochore complex component, homolog (S. cerevisiae)	1.10133	3.9402	3.66113	0.0033646	0.0335291
ENSMUSG00000027890	Gstm4	14865	glutathione S-transferase, mu 4	-0.987892	3.70744	-3.6603	0.00336743	0.0335353
ENSMUSG00000013974	Mcemp1	69189	mast cell expressed membrane protein 1	-4.74611	-2.70602	-3.91107	0.00337192	0.033558
ENSMUSG00000062694	Cav3	12391	caveolin 3	-1.52025	0.598305	-3.66287	0.00337677	0.0335843
ENSMUSG00000049493	Pls1	102502	plastin 1 (I-isoform)	2.1261	-0.336043	3.68103	0.00338314	0.0336256
ENSMUSG00000029923	Rab19	19331	RAB19, member RAS oncogene family	-1.39244	0.864285	-3.65578	0.00340099	0.0337809
ENSMUSG00000022620	Arsa	11883	arylsulfatase A	-0.819536	6.11105	-3.65123	0.00341058	0.0338541
ENSMUSG00000022126	Acod1	16365	aconitate decarboxylase 1	-1.78552	-0.533732	-3.6602	0.00342194	0.0339447
ENSMUSG00000038602	Slc35f1	215085	solute carrier family 35, member F1	3.8812	-2.78694	3.76993	0.00342611	0.0339508
ENSMUSG00000071317	Bves	23828	blood vessel epicardial substance	3.67325	-2.08074	3.75508	0.00342703	0.0339508
ENSMUSG00000110344	NA	NA	NA	1.4452	1.04589	3.64732	0.00344585	0.0340852
ENSMUSG00000050821	Fam131a	78408	family with sequence similarity 131, member A	-1.15512	3.70892	-3.64439	0.00344643	0.0340852
ENSMUSG00000001349	Cnn1	12797	calponin 1	2.36731	5.8429	4.02707	0.00344732	0.0340852
ENSMUSG00000067158	Col4a4	12829	collagen, type IV, alpha 4	-1.25547	3.66252	-3.68101	0.00345148	0.0341041
ENSMUSG00000079227	Ccr5	12774	chemokine (C-C motif) receptor 5	-1.2163	4.59356	-3.71989	0.00346642	0.0342295
ENSMUSG00000079343	C1s2	317677	complement component 1, s subcomponent 2	-1.88043	-0.684983	-3.65245	0.00347554	0.0342973
ENSMUSG00000021720	Rnf180	71816	ring finger protein 180	1.83654	-1.25565	3.65044	0.00347802	0.0342994
ENSMUSG00000025647	Shisa5	66940	shisa family member 5	-0.805195	8.54424	-3.63696	0.00348037	0.0343004
ENSMUSG00000022178	Ajuba	16475	ajuba LIM protein	1.5375	5.2431	3.87864	0.00349474	0.0344197
ENSMUSG00000033760	Rbm4b	66704	RNA binding motif protein 4B	1.11432	2.58568	3.63353	0.00349917	0.034441
ENSMUSG00000002797	Ggct	110175	gamma-glutamyl cyclotransferase	0.951331	3.51832	3.62799	0.00352527	0.0346393
ENSMUSG00000071537	Klrg2	74253	killer cell lectin-like receptor subfamily G, member 2	1.6413	0.442711	3.63526	0.00352534	0.0346393
ENSMUSG00000050558	Prokr2	246313	prokineticin receptor 2	3.59333	-1.01049	3.80311	0.00352616	0.0346393
ENSMUSG00000039958	Etfbkmt	320204	electron transfer flavoprotein beta subunit lysine methyltransferase	-1.21844	4.78276	-3.71372	0.00353594	0.034713
ENSMUSG00000023191	P3h3	14789	prolyl 3-hydroxylase 3	-0.908034	7.01679	-3.62222	0.00355415	0.0348692
ENSMUSG00000029032	Arhgef16	230972	Rho guanine nucleotide exchange factor (GEF) 16	2.11829	2.55933	3.82704	0.00357359	0.0350188
ENSMUSG00000031562	Dctd	320685	dCMP deaminase	1.07076	3.54243	3.61852	0.003574	0.0350188
ENSMUSG00000099681	NA	NA	NA	1.1345	1.72004	3.61808	0.00357731	0.0350285
ENSMUSG00000034810	Scn7a	20272	sodium channel, voltage-gated, type VII, alpha	-1.32754	7.47735	-3.80379	0.0035877	0.0351074
ENSMUSG00000038180	Spag4	245865	sperm associated antigen 4	-1.15819	1.88616	-3.6157	0.00358998	0.0351074
ENSMUSG00000019773	Fbxo5	67141	F-box protein 5	1.3051	3.2596	3.62963	0.00362137	0.0353916
ENSMUSG00000032315	Cyp1a1	13076	cytochrome P450, family 1, subfamily a, polypeptide 1	-5.16667	-2.60601	-3.92812	0.00362656	0.0354196
ENSMUSG00000036834	Plch1	269437	phospholipase C, eta 1	2.88501	0.28528	3.76157	0.00365039	0.0356294
ENSMUSG00000024486	Hbegf	15200	heparin-binding EGF-like growth factor	1.93166	4.96928	3.92701	0.0036551	0.0356305
ENSMUSG00000070972	Dnajc25	72429	DnaJ heat shock protein family (Hsp40) member C25	0.877345	4.72986	3.60252	0.00365519	0.0356305
ENSMUSG00000022044	Stmn4	56471	stathmin-like 4	2.49525	-0.35449	3.63849	0.00369786	0.0360032
ENSMUSG00000024019	Cmtr1	74157	cap methyltransferase 1	-1.14349	1.85081	-3.59428	0.00370093	0.0360032
ENSMUSG00000073980	Gm9574	674135	histocompatibility 2, T region pseudogene	-2.11915	-0.139974	-3.61769	0.0037028	0.0360032
ENSMUSG00000037157	Il22ra1	230828	interleukin 22 receptor, alpha 1	3.1122	1.91388	3.93925	0.00370291	0.0360032
ENSMUSG00000031591	Asah1	11886	N-acylsphingosine amidohydrolase 1	-0.801807	7.53494	-3.59147	0.00371317	0.03608
ENSMUSG00000041625	Ggact	223267	gamma-glutamylamine cyclotransferase	1.15151	2.58169	3.58657	0.00374203	0.0363271
ENSMUSG00000042659	Arrdc4	66412	arrestin domain containing 4	-0.89106	5.62906	-3.58581	0.00374338	0.0363271
ENSMUSG00000044365	Cxxc4	319478	CXXC finger 4	2.8939	-1.81895	3.64681	0.00375913	0.0364566
ENSMUSG00000107317	NA	NA	NA	1.99547	-0.749031	3.60033	0.00376813	0.0365206
ENSMUSG00000044576	Garem2	242915	GRB2 associated regulator of MAPK1 subtype 2	1.46951	3.4119	3.67648	0.00377506	0.0365534
ENSMUSG00000041695	Kcnj2	16518	potassium inwardly-rectifying channel, subfamily J, member 2	1.65392	1.3677	3.58746	0.00377633	0.0365534
ENSMUSG00000021809	Nudt13	67725	nudix (nucleoside diphosphate linked moiety X)-type motif 13	-1.23942	3.03751	-3.57707	0.00379603	0.036708
ENSMUSG00000020808	Pimreg	109212	PICALM interacting mitotic regulator	1.00395	4.09854	3.57592	0.00379713	0.036708
ENSMUSG00000020733	Slc9a3r1	26941	solute carrier family 9 (sodium/hydrogen exchanger), member 3 regulator 1	2.10465	6.77051	3.92623	0.00380102	0.0367223
ENSMUSG00000050530	Fam171a1	269233	family with sequence similarity 171, member A1	0.813428	5.68116	3.5727	0.00381404	0.0368246
ENSMUSG00000038011	Dnah10	56087	dynein, axonemal, heavy chain 10	2.70605	-1.93122	3.62278	0.00383476	0.0370012
ENSMUSG00000068227	Il2rb	16185	interleukin 2 receptor, beta chain	-2.41257	-0.0127382	-3.62515	0.00383775	0.0370065
ENSMUSG00000010608	Rbm25	67039	RNA binding motif protein 25	0.848641	6.60988	3.5664	0.00384858	0.0370874
ENSMUSG00000041423	Paqr6	68957	progestin and adipoQ receptor family member VI	-1.58788	-0.0977006	-3.57109	0.00385705	0.0371455
ENSMUSG00000023169	Slc38a1	105727	solute carrier family 38, member 1	2.23758	4.97087	3.92113	0.00386662	0.0372088
ENSMUSG00000022557	Bop1	12181	block of proliferation 1	0.855856	5.77645	3.56278	0.00386852	0.0372088
ENSMUSG00000024155	Meiob	75178	meiosis specific with OB domains	-2.31487	-1.87007	-3.59078	0.00390003	0.0374881
ENSMUSG00000033191	Tie1	21846	tyrosine kinase with immunoglobulin-like and EGF-like domains 1	2.42869	-0.0805898	3.6058	0.00391	0.0375602
ENSMUSG00000036560	Lgi4	243914	leucine-rich repeat LGI family, member 4	-1.37117	1.71762	-3.55634	0.00391775	0.0376109
ENSMUSG00000074971	Fibin	67606	fin bud initiation factor homolog (zebrafish)	-1.32663	3.90244	-3.63736	0.00392081	0.0376165
ENSMUSG00000030124	Lag3	16768	lymphocyte-activation gene 3	-2.27807	-0.515224	-3.58421	0.00392706	0.0376527
ENSMUSG00000021509	Slc25a48	328258	solute carrier family 25, member 48	2.19615	2.46469	3.76155	0.00393052	0.037654
ENSMUSG00000040462	Os9	216440	amplified in osteosarcoma	-0.849509	8.0409	-3.55138	0.00393215	0.037654
ENSMUSG00000084128	Esrp2	77411	epithelial splicing regulatory protein 2	2.10122	2.41881	3.74152	0.00393993	0.0376668
ENSMUSG00000021057	Akap5	238276	A kinase (PRKA) anchor protein 5	2.8432	2.68571	3.90933	0.00394025	0.0376668
ENSMUSG00000025161	Slc16a3	80879	solute carrier family 16 (monocarboxylic acid transporters), member 3	-1.01387	7.73688	-3.57831	0.00394092	0.0376668
ENSMUSG00000032537	Ephb1	270190	Eph receptor B1	3.3899	-0.320019	3.74646	0.00395413	0.0377693
ENSMUSG00000024007	Ppil1	68816	peptidylprolyl isomerase (cyclophilin)-like 1	0.92262	4.50409	3.54624	0.00396139	0.0378149
ENSMUSG00000043782	Bicdl2	212733	BICD family like cargo adaptor 2	1.8791	-0.525802	3.55924	0.00397225	0.0378794
ENSMUSG00000024942	Capn1	12333	calpain 1	-0.817259	6.94083	-3.54414	0.00397314	0.0378794
ENSMUSG00000025366	Esyt1	23943	extended synaptotagmin-like protein 1	-0.866011	8.01529	-3.54151	0.00398822	0.0379919
ENSMUSG00000022723	Crybg3	224273	beta-gamma crystallin domain containing 3	-0.825086	6.15963	-3.5412	0.00398994	0.0379919
ENSMUSG00000037762	Slc16a9	66859	solute carrier family 16 (monocarboxylic acid transporters), member 9	-1.28573	3.33063	-3.57225	0.00399724	0.0380376
ENSMUSG00000022297	Fzd6	14368	frizzled class receptor 6	2.32029	2.26056	3.7584	0.00399999	0.03804
ENSMUSG00000021933	Gucy1b2	239134	guanylate cyclase 1, soluble, beta 2	3.50288	-2.52288	3.63369	0.00402105	0.0382164
ENSMUSG00000049866	Arl4c	320982	ADP-ribosylation factor-like 4C	1.96783	4.84836	3.84787	0.00403224	0.0382987
ENSMUSG00000101731	3830432H09Rik	320069	RIKEN cDNA 3830432H09 gene	3.299	-2.20921	3.6202	0.00403552	0.0383059
ENSMUSG00000085183	Wincr1	100040617	WNT induced non-coding RNA 1	1.95046	-0.8792	3.5504	0.00403874	0.0383125
ENSMUSG00000034159	Mab21l4	71874	mab-21-like 4	2.52353	2.76872	3.84496	0.00404369	0.0383212
ENSMUSG00000048782	Insc	233752	INSC spindle orientation adaptor protein	2.63162	0.603467	3.6734	0.00404665	0.0383212
ENSMUSG00000021822	Plau	18792	plasminogen activator, urokinase	-0.849068	7.91614	-3.5311	0.00404819	0.0383212
ENSMUSG00000087290	NA	NA	NA	1.91523	-0.408777	3.54717	0.00404974	0.0383212
ENSMUSG00000037318	Traf3ip3	215243	TRAF3 interacting protein 3	2.89858	-0.547623	3.63589	0.00407158	0.038504
ENSMUSG00000041378	Cldn5	12741	claudin 5	3.16863	-2.44005	3.6056	0.00407953	0.0385551
ENSMUSG00000022123	Scel	64929	sciellin	1.56152	2.69149	3.5878	0.0041124	0.0388416
ENSMUSG00000048915	Efna5	13640	ephrin A5	1.35911	4.68641	3.67039	0.00412456	0.0389322
ENSMUSG00000031683	Lsm6	78651	LSM6 homolog, U6 small nuclear RNA and mRNA degradation associated	0.949412	4.13533	3.51508	0.00414264	0.0390786
ENSMUSG00000107374	NA	NA	NA	-1.29638	1.60027	-3.51443	0.00415573	0.0391778
ENSMUSG00000073902	NA	NA	NA	-3.166	-0.129606	-3.7038	0.00416233	0.0391919
ENSMUSG00000029373	Pf4	56744	platelet factor 4	-1.46386	5.93756	-3.75037	0.00416238	0.0391919
ENSMUSG00000045868	Gvin1	74558	GTPase, very large interferon inducible 1	-1.01314	3.60536	-3.50774	0.00418705	0.0393998
ENSMUSG00000047153	Khnyn	219094	KH and NYN domain containing	-0.85065	4.8829	-3.5057	0.00419862	0.0394842
ENSMUSG00000003452	Bicd1	12121	BICD cargo adaptor 1	2.17515	3.4515	3.79181	0.00421623	0.0396253
ENSMUSG00000001247	Lsr	54135	lipolysis stimulated lipoprotein receptor	1.69442	2.91514	3.63267	0.00422983	0.0397285
ENSMUSG00000033386	Frrs1	20321	ferric-chelate reductase 1	1.11448	5.11453	3.55899	0.00423506	0.039753
ENSMUSG00000019831	Wasf1	83767	WASP family, member 1	1.11549	3.49345	3.49576	0.00426151	0.0399766
ENSMUSG00000057614	Gnai1	14677	guanine nucleotide binding protein (G protein), alpha inhibiting 1	-1.1029	5.67652	-3.56534	0.00427537	0.0400797
ENSMUSG00000040006	Ginm1	215751	glycoprotein integral membrane 1	-0.926841	6.47632	-3.49275	0.00427777	0.0400797
ENSMUSG00000061039	Olfr920	258783	olfactory receptor 920	-1.90331	-0.800233	-3.50669	0.00429117	0.0401805
ENSMUSG00000093565	Rab26os	75614	RAB26, member RAS oncogene family, opposite strand	1.47294	-0.160038	3.49391	0.00429548	0.0401961
ENSMUSG00000045322	Tlr9	81897	toll-like receptor 9	-3.22956	-1.67988	-3.57494	0.00431445	0.0403231
ENSMUSG00000053101	Gpr141	353346	G protein-coupled receptor 141	-2.66831	-2.44844	-3.53945	0.00431572	0.0403231
ENSMUSG00000028527	Ak4	11639	adenylate kinase 4	-0.970033	5.41627	-3.48645	0.00431701	0.0403231
ENSMUSG00000109130	NA	NA	NA	3.44386	-1.99551	3.57989	0.00434033	0.040516
ENSMUSG00000032648	Pygm	19309	muscle glycogen phosphorylase	-1.49737	2.04197	-3.48748	0.00434778	0.0405606
ENSMUSG00000027669	Gnb4	14696	guanine nucleotide binding protein (G protein), beta 4	-0.875904	5.07036	-3.4773	0.00437393	0.0407796
ENSMUSG00000053398	Phgdh	236539	3-phosphoglycerate dehydrogenase	1.29407	5.99616	3.63967	0.00438755	0.0408814
ENSMUSG00000041886	Macc1	238455	metastasis associated in colon cancer 1	1.9435	2.01059	3.59412	0.00441995	0.0411374
ENSMUSG00000030000	Add2	11519	adducin 2 (beta)	1.92023	-1.73959	3.48669	0.00442161	0.0411374
ENSMUSG00000026355	Mcm6	17219	minichromosome maintenance complex component 6	0.838711	6.66087	3.46954	0.00442314	0.0411374
ENSMUSG00000005251	Ripk4	72388	receptor-interacting serine-threonine kinase 4	2.21541	2.07104	3.65703	0.00443145	0.0411462
ENSMUSG00000058656	Samd12	320679	sterile alpha motif domain containing 12	2.52062	-1.04772	3.51339	0.0044315	0.0411462
ENSMUSG00000056612	Ppp1r14b	18938	protein phosphatase 1, regulatory inhibitor subunit 14B	0.927053	5.77416	3.46815	0.00443221	0.0411462
ENSMUSG00000042379	Esm1	71690	endothelial cell-specific molecule 1	-1.82178	2.86392	-3.63358	0.00443862	0.0411806
ENSMUSG00000000159	Igsf5	72058	immunoglobulin superfamily, member 5	2.19385	1.19795	3.57369	0.00444595	0.0412233
ENSMUSG00000032561	Acpp	56318	acid phosphatase, prostate	-3.49765	-0.438409	-3.68317	0.00449606	0.0416626
ENSMUSG00000085936	NA	NA	NA	1.84008	-0.402406	3.46925	0.00451563	0.0418012
ENSMUSG00000002227	Mov10	17454	Mov10 RISC complex RNA helicase	-0.80252	6.78867	-3.45507	0.00451652	0.0418012
ENSMUSG00000080316	Spaca6	75202	sperm acrosome associated 6	1.07163	3.28209	3.45427	0.0045235	0.0418189
ENSMUSG00000056671	Prelid2	77619	PRELI domain containing 2	-1.1589	2.82936	-3.45428	0.00452568	0.0418189
ENSMUSG00000031155	Pim2	18715	proviral integration site 2	1.52763	1.14524	3.45871	0.00452669	0.0418189
ENSMUSG00000024511	Rab27b	80718	RAB27B, member RAS oncogene family	1.99648	1.31493	3.53016	0.0045472	0.0419829
ENSMUSG00000048351	Coa7	69893	cytochrome c oxidase assembly factor 7	0.949662	3.13891	3.44964	0.00455243	0.0420019
ENSMUSG00000032826	Ank2	109676	ankyrin 2, brain	-1.00743	5.35894	-3.45637	0.00455479	0.0420019
ENSMUSG00000045349	Sh2d5	230863	SH2 domain containing 5	2.29184	1.45872	3.60073	0.00458163	0.0422238
ENSMUSG00000031075	Ano1	101772	anoctamin 1, calcium activated chloride channel	2.4584	4.7959	3.79566	0.00458704	0.042248
ENSMUSG00000032224	Fam81a	76886	family with sequence similarity 81, member A	1.40401	0.750709	3.44638	0.00459351	0.042282
ENSMUSG00000047098	Rnf31	268749	ring finger protein 31	-0.818507	5.51704	-3.44156	0.00460559	0.0423552
ENSMUSG00000046204	Pnma2	239157	paraneoplastic antigen MA2	3.12395	-0.723965	3.58313	0.00460738	0.0423552
ENSMUSG00000104348	NA	NA	NA	-2.83875	-1.48371	-3.50379	0.00460983	0.0423552
ENSMUSG00000074794	Arrdc3	105171	arrestin domain containing 3	-1.15427	4.39441	-3.48892	0.00461843	0.0423848
ENSMUSG00000074677	Sirpb1c	100038947	signal-regulatory protein beta 1C	-1.70612	0.125269	-3.44937	0.00461863	0.0423848
ENSMUSG00000015134	Aldh1a3	56847	aldehyde dehydrogenase family 1, subfamily A3	1.86961	4.65497	3.72942	0.0046269	0.0424201
ENSMUSG00000025357	Dgka	13139	diacylglycerol kinase, alpha	-0.881121	4.09284	-3.43822	0.00462805	0.0424201
ENSMUSG00000074218	Cox7a1	12865	cytochrome c oxidase subunit 7A1	-1.60654	-0.275902	-3.44482	0.00463097	0.0424213
ENSMUSG00000046417	Lrrc75a	192976	leucine rich repeat containing 75A	-0.898739	4.98129	-3.43699	0.0046363	0.0424445
ENSMUSG00000027456	Sdcbp2	228765	syndecan binding protein (syntenin) 2	1.96252	2.87169	3.62385	0.00464004	0.0424531
ENSMUSG00000024085	Man2a1	17158	mannosidase 2, alpha 1	-0.976142	10.1276	-3.43532	0.00464795	0.0424999
ENSMUSG00000040380	Cbln3	56410	cerebellin 3 precursor protein	-1.70795	-0.332297	-3.44383	0.0046563	0.0425507
ENSMUSG00000039166	Akap7	432442	A kinase (PRKA) anchor protein 7	-1.03242	3.72718	-3.43371	0.00465943	0.0425537
ENSMUSG00000029082	Bst1	12182	bone marrow stromal cell antigen 1	-1.92264	3.29474	-3.65488	0.00467057	0.0426298
ENSMUSG00000046337	Fam178b	381337	family with sequence similarity 178, member B	-1.48354	0.119625	-3.43378	0.00468736	0.0427574
ENSMUSG00000025856	Pdgfa	18590	platelet derived growth factor, alpha	1.32416	4.44912	3.55237	0.00469413	0.0427884
ENSMUSG00000021363	Mak	17152	male germ cell-associated kinase	1.82971	-1.83942	3.4419	0.0046964	0.0427884
ENSMUSG00000058248	Kcnh1	16510	potassium voltage-gated channel, subfamily H (eag-related), member 1	2.12753	1.28481	3.53025	0.00470004	0.0427959
ENSMUSG00000020407	Upp1	22271	uridine phosphorylase 1	1.44731	0.2962	3.42916	0.00471447	0.0428964
ENSMUSG00000046634	Pkd1l1	171395	polycystic kidney disease 1 like 1	-1.97337	-1.28015	-3.44421	0.00471812	0.0428964
ENSMUSG00000075010	AW112010	107350	expressed sequence AW112010	-2.34404	4.30128	-3.76397	0.00471953	0.0428964
ENSMUSG00000050944	Efcab5	319634	EF-hand calcium binding domain 5	1.91351	-0.899657	3.4412	0.0047225	0.0428977
ENSMUSG00000090631	Olfr456	259144	olfactory receptor 456	4.15829	-2.36322	3.62053	0.0047285	0.0429265
ENSMUSG00000021485	Mxd3	17121	Max dimerization protein 3	1.22473	2.35714	3.42182	0.00474632	0.0430626
ENSMUSG00000084897	a	50518	nonagouti	4.50303	-0.466137	3.75087	0.00477046	0.0432503
ENSMUSG00000026039	Sgo2a	68549	shugoshin 2A	1.10699	2.74207	3.41735	0.0047727	0.0432503
ENSMUSG00000048148	Nwd1	319555	NACHT and WD repeat domain containing 1	-1.6779	-1.21456	-3.42535	0.00477715	0.043262
ENSMUSG00000036097	Slf2	226151	SMC5-SMC6 complex localization factor 2	-0.877035	6.59388	-3.41596	0.00477968	0.043262
ENSMUSG00000020607	Lratd1	105005	LRAT domain containing 1	1.82066	3.28417	3.59865	0.00478259	0.0432625
ENSMUSG00000111063	Zfp660	666257	zinc finger protein 660	-1.13998	1.63219	-3.41414	0.0047959	0.0433474
ENSMUSG00000069170	Adgrv1	110789	adhesion G protein-coupled receptor V1	2.12191	-0.807918	3.43921	0.00479768	0.0433474
ENSMUSG00000048249	Crebrf	77128	CREB3 regulatory factor	-1.0663	4.6248	-3.42893	0.00480536	0.043391
ENSMUSG00000021556	Golm1	105348	golgi membrane protein 1	0.978313	6.13311	3.41968	0.00481033	0.0434101
ENSMUSG00000052539	Magi3	99470	membrane associated guanylate kinase, WW and PDZ domain containing 3	-0.833268	6.21164	-3.40973	0.004823	0.0434847
ENSMUSG00000097353	NA	NA	NA	-1.46687	0.733969	-3.41365	0.00482432	0.0434847
ENSMUSG00000087424	5730405O15Rik	70489	RIKEN cDNA 5730405O15 gene	-1.93946	-1.44815	-3.42677	0.00483023	0.0435121
ENSMUSG00000016262	Sertad4	214791	SERTA domain containing 4	1.71793	3.40338	3.57742	0.00483694	0.0435468
ENSMUSG00000020580	Rock2	19878	Rho-associated coiled-coil containing protein kinase 2	-0.868718	8.52194	-3.40593	0.00484976	0.0436364
ENSMUSG00000039131	Gipc2	54120	GIPC PDZ domain containing family, member 2	2.03008	-0.126602	3.42546	0.00486611	0.0437575
ENSMUSG00000043487	Acot6	217700	acyl-CoA thioesterase 6	-1.11296	1.9404	-3.40349	0.00486982	0.043765
ENSMUSG00000097680	NA	NA	NA	-1.84839	-0.992002	-3.41729	0.00487284	0.0437663
ENSMUSG00000028859	Csf3r	12986	colony stimulating factor 3 receptor (granulocyte)	-1.81719	-0.0826943	-3.41375	0.00489013	0.0438956
ENSMUSG00000040121	Rep15	66532	RAB15 effector protein	1.95257	-0.341758	3.41746	0.00490017	0.0439551
ENSMUSG00000038642	Ctss	13040	cathepsin S	-1.51327	6.84944	-3.64919	0.00490254	0.0439551
ENSMUSG00000033249	Hsf4	26386	heat shock transcription factor 4	-1.13628	1.7058	-3.39807	0.00490899	0.043987
ENSMUSG00000111857	NA	NA	NA	2.06519	-1.55642	3.42015	0.00491513	0.0440161
ENSMUSG00000097589	Dleu2	668253	deleted in lymphocytic leukemia, 2	1.08956	1.59839	3.39513	0.00492869	0.0441114
ENSMUSG00000030351	Tspan11	68498	tetraspanin 11	-2.18679	-1.01973	-3.42244	0.004939	0.0441778
ENSMUSG00000025355	Mmp19	58223	matrix metallopeptidase 19	-1.13481	6.81985	-3.50257	0.00494977	0.044248
ENSMUSG00000096948	NA	NA	NA	-2.79691	-2.40856	-3.44946	0.00497671	0.0444627
ENSMUSG00000026420	Il24	93672	interleukin 24	3.97602	-1.56089	3.58708	0.0049974	0.0445948
ENSMUSG00000007617	Homer1	26556	homer scaffolding protein 1	1.04615	4.23134	3.38517	0.00499969	0.0445948
ENSMUSG00000047143	Dmrta2	242620	doublesex and mab-3 related transcription factor like family A2	1.88075	-1.48261	3.40083	0.00500029	0.0445948
ENSMUSG00000020057	Dram1	71712	DNA-damage regulated autophagy modulator 1	-1.03078	7.03324	-3.43865	0.00500624	0.0446216
ENSMUSG00000030666	Calcb	116903	calcitonin-related polypeptide, beta	2.75912	-1.02167	3.44485	0.00501668	0.0446667
ENSMUSG00000079173	Zan	22635	zonadhesin	1.73947	-0.479697	3.3936	0.00501718	0.0446667
ENSMUSG00000082088	Gm15753	624083	predicted gene 15753	-1.26485	0.842465	-3.38243	0.00502837	0.0447147
ENSMUSG00000072501	Phf20l1	239510	PHD finger protein 20-like 1	0.834441	5.39335	3.38066	0.00503109	0.0447147
ENSMUSG00000060962	Dmkn	73712	dermokine	2.07322	0.579732	3.4216	0.0050314	0.0447147
ENSMUSG00000085614	NA	NA	NA	-2.10331	-1.40454	-3.40522	0.00503656	0.0447344
ENSMUSG00000028517	Plpp3	67916	phospholipid phosphatase 3	-1.20313	9.41711	-3.48864	0.00504541	0.0447869
ENSMUSG00000040473	Cfap69	207686	cilia and flagella associated protein 69	1.29308	2.73158	3.37833	0.00506049	0.0448945
ENSMUSG00000026721	Rabgap1l	29809	RAB GTPase activating protein 1-like	-0.830274	4.43997	-3.37306	0.00508707	0.045104
ENSMUSG00000085355	3010003L21Rik	109163	RIKEN cDNA 3010003L21 gene	1.50004	-0.757353	3.37493	0.00510909	0.0452728
ENSMUSG00000103183	NA	NA	NA	-1.40202	0.916748	-3.37036	0.00513014	0.0454328
ENSMUSG00000041608	Entpd3	215446	ectonucleoside triphosphate diphosphohydrolase 3	3.00566	0.384515	3.56688	0.00516048	0.0456749
ENSMUSG00000070034	Sp110	109032	Sp110 nuclear body protein	-0.910095	4.1471	-3.3604	0.00518192	0.0458364
ENSMUSG00000009376	Met	17295	met proto-oncogene	1.22993	5.92563	3.50087	0.00518476	0.0458364
ENSMUSG00000042647	Acad12	338350	acyl-Coenzyme A dehydrogenase family, member 12	-1.1733	2.30787	-3.3593	0.00519554	0.0458989
ENSMUSG00000028066	Pmf1	67037	polyamine-modulated factor 1	1.01108	3.98854	3.3584	0.00519787	0.0458989
ENSMUSG00000063889	Crem	12916	cAMP responsive element modulator	1.01332	3.27345	3.35725	0.00520664	0.0459496
ENSMUSG00000021268	Meg3	17263	maternally expressed 3	0.977472	5.66746	3.35999	0.0052097	0.0459499
ENSMUSG00000037315	Jade3	382207	jade family PHD finger 3	0.939813	2.98869	3.35244	0.00524254	0.0462128
ENSMUSG00000029290	Zfp326	54367	zinc finger protein 326	0.818862	4.64733	3.35069	0.00525557	0.0463008
ENSMUSG00000032549	Rab6b	270192	RAB6B, member RAS oncogene family	-1.03812	4.1785	-3.34906	0.00526961	0.0463976
ENSMUSG00000037787	Coa8	68020	cytochrome c oxidase assembly factor 8	-0.894416	3.53338	-3.346	0.00529184	0.0465663
ENSMUSG00000031799	Tpm4	326618	tropomyosin 4	-0.854933	10.7399	-3.34173	0.00532479	0.0468272
ENSMUSG00000032652	Crebl2	232430	cAMP responsive element binding protein-like 2	-1.04575	4.01647	-3.34157	0.00532765	0.0468272
ENSMUSG00000087684	NA	NA	NA	-1.41152	2.00248	-3.33913	0.00537085	0.0471484
ENSMUSG00000102202	NA	NA	NA	-1.39951	-0.0653907	-3.33843	0.00537484	0.0471484
ENSMUSG00000073421	H2-Ab1	14961	histocompatibility 2, class II antigen A, beta 1	-2.28697	1.92907	-3.52886	0.00537493	0.0471484
ENSMUSG00000000782	Tcf7	21414	transcription factor 7, T cell specific	1.63148	2.43968	3.41267	0.0053766	0.0471484
ENSMUSG00000019992	Mtfr2	71804	mitochondrial fission regulator 2	1.07252	2.33295	3.33367	0.00539009	0.0472287
ENSMUSG00000051627	H1f4	50709	H1.4 linker histone, cluster member	1.87569	-1.64414	3.34925	0.00539197	0.0472287
ENSMUSG00000062151	Unc13c	208898	unc-13 homolog C	2.76069	-1.61008	3.39227	0.00540032	0.0472746
ENSMUSG00000037490	Slc2a12	353169	solute carrier family 2 (facilitated glucose transporter), member 12	-1.49535	0.855555	-3.33572	0.00540983	0.0473306
ENSMUSG00000029330	Cds1	74596	CDP-diacylglycerol synthase 1	-1.28444	1.99638	-3.33147	0.00541812	0.0473758
ENSMUSG00000026558	Uck2	80914	uridine-cytidine kinase 2	0.922295	5.6533	3.3281	0.00543213	0.047471
ENSMUSG00000020877	Scrn2	217140	secernin 2	1.05794	2.24662	3.32779	0.00543631	0.0474802
ENSMUSG00000001018	Snapin	20615	SNAP-associated protein	-0.810279	5.40214	-3.32583	0.0054499	0.0475716
ENSMUSG00000087340	NA	NA	NA	1.54188	1.37943	3.33069	0.00545786	0.0476137
ENSMUSG00000029484	Anxa3	11745	annexin A3	-0.988806	9.05775	-3.3263	0.00546697	0.0476659
ENSMUSG00000032782	Cntrob	216846	centrobin, centrosomal BRCA2 interacting protein	0.889985	3.4773	3.32254	0.00547629	0.0477198
ENSMUSG00000028874	Fgr	14191	FGR proto-oncogene, Src family tyrosine kinase	-2.04263	-0.395665	-3.34482	0.00548286	0.0477496
ENSMUSG00000027397	Slc20a1	20515	solute carrier family 20, member 1	1.36132	5.63202	3.50206	0.00549006	0.0477849
ENSMUSG00000038618	Rassf7	66985	Ras association (RalGDS/AF-6) domain family (N-terminal) member 7	1.43212	1.5713	3.32352	0.00549778	0.0478247
ENSMUSG00000043252	Tmem64	100201	transmembrane protein 64	0.875763	6.01432	3.31936	0.00550183	0.0478325
ENSMUSG00000000739	Sult5a1	57429	sulfotransferase family 5A, member 1	-1.50567	2.85364	-3.39284	0.00552117	0.0479733
ENSMUSG00000030095	Tmem43	74122	transmembrane protein 43	-0.844781	7.47629	-3.31167	0.00556403	0.048318
ENSMUSG00000034177	Rnf43	207742	ring finger protein 43	2.37771	-0.084314	3.37701	0.00557092	0.0483502
ENSMUSG00000019737	Syne4	233066	spectrin repeat containing, nuclear envelope family member 4	2.11101	-0.0299485	3.33527	0.00558634	0.0484564
ENSMUSG00000062098	Btbd3	228662	BTB (POZ) domain containing 3	0.991387	6.05724	3.33651	0.00560271	0.0485707
ENSMUSG00000073530	Pappa2	23850	pappalysin 2	-2.19877	0.466527	-3.37578	0.00561033	0.048609
ENSMUSG00000033060	Lmo7	380928	LIM domain only 7	1.37623	1.98072	3.30743	0.0056217	0.0486797
ENSMUSG00000025885	Myo5b	17919	myosin VB	2.09519	4.14769	3.5795	0.00567705	0.0491156
ENSMUSG00000063354	Slc39a4	72027	solute carrier family 39 (zinc transporter), member 4	1.94067	2.8597	3.47468	0.00568072	0.0491156
ENSMUSG00000002910	Arrdc2	70807	arrestin domain containing 2	-1.09569	2.55968	-3.29744	0.00568426	0.0491156
ENSMUSG00000039763	Dnajc28	246738	DnaJ heat shock protein family (Hsp40) member C28	-1.1972	1.42078	-3.29789	0.00568496	0.0491156
ENSMUSG00000028864	Hgf	15234	hepatocyte growth factor	1.14802	4.79543	3.36276	0.00569125	0.049142
ENSMUSG00000020829	Slc46a1	52466	solute carrier family 46, member 1	1.03749	2.97967	3.29339	0.00571665	0.049321
ENSMUSG00000031952	Chst5	56773	carbohydrate (N-acetylglucosamine 6-O) sulfotransferase 5	3.40869	-2.46558	3.38995	0.00571847	0.049321
ENSMUSG00000019849	Prep	19072	prolyl endopeptidase	0.871993	6.4624	3.29066	0.00573798	0.0494481
ENSMUSG00000031871	Cdh5	12562	cadherin 5	2.46818	1.72279	3.49395	0.00574352	0.0494481
ENSMUSG00000037469	Acp7	101744	acid phosphatase 7, tartrate resistant	2.65136	-1.82001	3.34458	0.00574503	0.0494481
ENSMUSG00000032495	Lrrc2	74249	leucine rich repeat containing 2	3.13274	0.373017	3.51118	0.00575019	0.0494481
ENSMUSG00000086098	NA	NA	NA	2.20936	-1.33774	3.32044	0.00575059	0.0494481
ENSMUSG00000043613	Mmp3	17392	matrix metallopeptidase 3	-1.06202	8.91798	-3.34011	0.00575273	0.0494481
ENSMUSG00000031609	Sap30	60406	sin3 associated polypeptide	0.993893	3.2214	3.2817	0.00581483	0.0499536
ENSMUSG00000049409	Prokr1	58182	prokineticin receptor 1	-1.28887	1.66908	-3.27894	0.0058523	0.0502221
ENSMUSG00000020527	Myo19	66196	myosin XIX	0.866443	4.21073	3.27717	0.00585269	0.0502221
ENSMUSG00000039735	Fnbp1l	214459	formin binding protein 1-like	1.42286	5.42443	3.47333	0.00585884	0.0502465
ENSMUSG00000045518	Onecut3	246086	one cut domain, family member 3	4.23097	-3.00148	3.47612	0.00586808	0.0502973
ENSMUSG00000030774	Pak1	18479	p21 (RAC1) activated kinase 1	0.792684	5.10374	3.27237	0.00589393	0.0504904
ENSMUSG00000015627	Gata5	14464	GATA binding protein 5	2.81186	2.23531	3.56431	0.00595096	0.0509503
ENSMUSG00000073705	Cenps	69928	centromere protein S	1.27701	1.79648	3.26483	0.00597387	0.0511176
ENSMUSG00000039431	Mtmr7	54384	myotubularin related protein 7	1.70809	1.1931	3.27234	0.00599888	0.0512986
ENSMUSG00000097327	E030030I06Rik	319887	RIKEN cDNA E030030I06 gene	1.51873	-0.0472497	3.26557	0.00600177	0.0512986
ENSMUSG00000097769	NA	NA	NA	1.28499	2.03728	3.25996	0.00601753	0.0514044
ENSMUSG00000059991	Nptx2	53324	neuronal pentraxin 2	2.02044	0.0482808	3.27873	0.00603749	0.051546
ENSMUSG00000052504	Epha3	13837	Eph receptor A3	-1.05745	5.44429	-3.30627	0.00604302	0.0515642
ENSMUSG00000015947	Fcgr1	14129	Fc receptor, IgG, high affinity I	-1.22744	4.19089	-3.32837	0.00605526	0.0516396
ENSMUSG00000097336	Fendrr	68790	Foxf1 adjacent non-coding developmental regulatory RNA	-1.66825	0.00695887	-3.26134	0.00607432	0.0517292
ENSMUSG00000023947	Nfkbie	18037	nuclear factor of kappa light polypeptide gene enhancer in B cells inhibitor, epsilon	-1.04213	3.9305	-3.25161	0.00607857	0.0517292
ENSMUSG00000029861	Fam131b	76156	family with sequence similarity 131, member B	1.15798	2.65416	3.25205	0.00607879	0.0517292
ENSMUSG00000030353	Tead4	21679	TEA domain family member 4	1.66712	1.20636	3.26074	0.00607938	0.0517292
ENSMUSG00000058056	Palld	72333	palladin, cytoskeletal associated protein	1.38661	8.22066	3.4438	0.0060963	0.0518442
ENSMUSG00000033327	Tnxb	81877	tenascin XB	-1.53458	7.38418	-3.49089	0.00609975	0.0518445
ENSMUSG00000019906	Lin7a	108030	lin-7 homolog A, crumbs cell polarity complex component	-1.8051	-0.566777	-3.25918	0.00613493	0.0520808
ENSMUSG00000096965	3300005D01Rik	78512	RIKEN cDNA 3300005D01 gene	1.96493	0.891714	3.29612	0.0061374	0.0520808
ENSMUSG00000033152	Podxl2	319655	podocalyxin-like 2	-1.29803	2.04523	-3.24626	0.00614153	0.0520808
ENSMUSG00000086390	NA	NA	NA	2.07039	-0.919807	3.26949	0.00614164	0.0520808
ENSMUSG00000078616	Trim30c	434219	tripartite motif-containing 30C	-1.78738	-0.419515	-3.25747	0.00614469	0.0520808
ENSMUSG00000070501	Ifi214	545384	interferon activated gene 214	-3.4434	-3.11766	-3.34123	0.00616912	0.0522431
ENSMUSG00000038205	Prkab2	108097	protein kinase, AMP-activated, beta 2 non-catalytic subunit	-0.796017	5.48746	-3.24116	0.00617072	0.0522431
ENSMUSG00000020593	Lpin1	14245	lipin 1	-0.967918	4.6072	-3.2389	0.00619213	0.0523952
ENSMUSG00000045411	2410002F23Rik	668661	RIKEN cDNA 2410002F23 gene	0.880836	4.32486	3.23726	0.00620645	0.0524872
ENSMUSG00000044197	Gpr146	80290	G protein-coupled receptor 146	-1.13261	3.14832	-3.2347	0.00623488	0.0526983
ENSMUSG00000057729	Prtn3	19152	proteinase 3	-1.63752	0.572268	-3.24212	0.00624115	0.0527058
ENSMUSG00000058099	Nfam1	74039	Nfat activating molecule with ITAM motif 1	-1.32812	2.67179	-3.24858	0.0062427	0.0527058
ENSMUSG00000098098	Bvht	545261	braveheart long non-coding RNA	-1.0988	1.72037	-3.22767	0.00629841	0.0531466
ENSMUSG00000087497	2810001G20Rik	66456	RIKEN cDNA 2810001G20 gene	1.44878	0.587662	3.22931	0.00631833	0.0532589
ENSMUSG00000097993	Ptprv	13924	protein tyrosine phosphatase, receptor type, V	2.29814	-0.00280921	3.28789	0.00631899	0.0532589
ENSMUSG00000024579	Pcyox1l	240334	prenylcysteine oxidase 1 like	0.910241	4.06722	3.22473	0.00632224	0.0532589
ENSMUSG00000026958	Dpp7	83768	dipeptidylpeptidase 7	-1.0396	4.87464	-3.25168	0.00633184	0.0533102
ENSMUSG00000022995	Enah	13800	ENAH actin regulator	0.947168	6.83028	3.22894	0.00633916	0.0533153
ENSMUSG00000101462	NA	NA	NA	2.36864	-2.29543	3.26319	0.00633946	0.0533153
ENSMUSG00000005836	Gata6	14465	GATA binding protein 6	1.58031	5.48125	3.46014	0.00634967	0.0533428
ENSMUSG00000036492	Rnf39	386454	ring finger protein 39	1.84262	-0.509396	3.23726	0.00635097	0.0533428
ENSMUSG00000040732	Erg	13876	ETS transcription factor	2.28151	-1.09495	3.25716	0.00635325	0.0533428
ENSMUSG00000049598	Vsig8	240916	V-set and immunoglobulin domain containing 8	-2.12117	-0.808272	-3.24834	0.0063609	0.0533612
ENSMUSG00000073535	Gm5532	433367	predicted gene 5532	-2.16268	-1.35044	-3.25019	0.00636247	0.0533612
ENSMUSG00000038781	Stap2	106766	signal transducing adaptor family member 2	2.16902	1.01301	3.31387	0.00642179	0.053829
ENSMUSG00000102758	Naaladl2	635702	N-acetylated alpha-linked acidic dipeptidase-like 2	-1.21483	2.8195	-3.21123	0.00645959	0.054116
ENSMUSG00000032329	Hmg20a	66867	high mobility group 20A	-0.797195	5.36432	-3.20859	0.00647433	0.0542095
ENSMUSG00000030257	Srgap3	259302	SLIT-ROBO Rho GTPase activating protein 3	-1.08903	5.60607	-3.2762	0.00651954	0.0545581
ENSMUSG00000086448	NA	NA	NA	-1.66779	-1.59779	-3.21225	0.00653238	0.0546354
ENSMUSG00000016028	Celsr1	12614	cadherin, EGF LAG seven-pass G-type receptor 1	1.85789	2.5118	3.34704	0.00653638	0.0546388
ENSMUSG00000053141	Ptprt	19281	protein tyrosine phosphatase, receptor type, T	2.62464	-1.13339	3.25753	0.0065422	0.0546574
ENSMUSG00000086607	4930511M06Rik	75084	RIKEN cDNA 4930511M06 gene	1.81645	0.476862	3.21429	0.00656191	0.054792
ENSMUSG00000043740	B430306N03Rik	320148	RIKEN cDNA B430306N03 gene	-1.60834	2.74609	-3.3025	0.0065889	0.0549871
ENSMUSG00000028121	Bcar3	29815	breast cancer anti-estrogen resistance 3	1.03113	3.38518	3.19391	0.00661822	0.0551734
ENSMUSG00000096883	Shisa8	435145	shisa family member 8	3.19387	-2.49235	3.28047	0.00662187	0.0551734
ENSMUSG00000039058	Ak5	229949	adenylate kinase 5	1.18128	3.4413	3.20676	0.00662211	0.0551734
ENSMUSG00000041445	Mmrn2	105450	multimerin 2	1.93316	0.303841	3.20992	0.00665094	0.0553832
ENSMUSG00000041372	B4galnt3	330406	beta-1,4-N-acetyl-galactosaminyl transferase 3	1.83841	-0.85852	3.20498	0.00666184	0.0554298
ENSMUSG00000086233	NA	NA	NA	-1.26136	1.77398	-3.1906	0.00666383	0.0554298
ENSMUSG00000037270	4932438A13Rik	229227	RIKEN cDNA 4932438A13 gene	-0.957694	6.16873	-3.19998	0.00669486	0.0556575
ENSMUSG00000037606	Osbpl5	79196	oxysterol binding protein-like 5	-0.774193	6.72429	-3.18388	0.00671508	0.055795
ENSMUSG00000042124	Lce1f	67828	late cornified envelope 1F	3.70523	-2.81461	3.32657	0.00675089	0.0560619
ENSMUSG00000078532	Nkain1	67149	Na+/K+ transporting ATPase interacting 1	0.933471	3.49437	3.17889	0.00676534	0.0561366
ENSMUSG00000019971	Cep290	216274	centrosomal protein 290	0.90865	4.03891	3.17868	0.00676727	0.0561366
ENSMUSG00000002908	Kcnn1	84036	potassium intermediate/small conductance calcium-activated channel, subfamily N, member 1	-1.10658	1.60915	-3.17685	0.00678993	0.0562938
ENSMUSG00000038725	Pkhd1l1	192190	polycystic kidney and hepatic disease 1-like 1	2.80363	4.32056	3.50427	0.00681032	0.0563872
ENSMUSG00000000248	Clec2g	70809	C-type lectin domain family 2, member g	-2.22805	-2.04972	-3.20784	0.0068121	0.0563872
ENSMUSG00000030495	Slc7a10	53896	solute carrier family 7 (cationic amino acid transporter, y+ system), member 10	-1.89609	-0.406317	-3.19231	0.00681233	0.0563872
ENSMUSG00000048087	Ahcyl	11615	adenosylhomocysteinase like	1.50395	1.56463	3.17703	0.00683879	0.0565543
ENSMUSG00000063704	Mapk15	332110	mitogen-activated protein kinase 15	2.498	-2.07107	3.2196	0.00683996	0.0565543
ENSMUSG00000026471	Mr1	15064	major histocompatibility complex, class I-related	-0.82304	4.67692	-3.16941	0.00686051	0.0566661
ENSMUSG00000029456	Acad10	71985	acyl-Coenzyme A dehydrogenase family, member 10	-1.15751	2.23821	-3.16995	0.00686235	0.0566661
ENSMUSG00000074466	Gm15417	545539	predicted gene 15417	-1.07058	1.85285	-3.16932	0.00686467	0.0566661
ENSMUSG00000029598	Plbd2	71772	phospholipase B domain containing 2	-0.852043	7.12375	-3.167	0.00688509	0.0568039
ENSMUSG00000021751	Acox2	93732	acyl-Coenzyme A oxidase 2, branched chain	3.22257	0.207015	3.39359	0.00689435	0.0568494
ENSMUSG00000031762	Mt2	17750	metallothionein 2	-1.14262	4.67591	-3.22606	0.00693418	0.0571468
ENSMUSG00000041324	Inhba	16323	inhibin beta-A	1.88363	6.69146	3.4232	0.00694082	0.0571705
ENSMUSG00000034910	Pygo1	72135	pygopus 1	-0.918802	3.00491	-3.15871	0.0069705	0.0573839
ENSMUSG00000031861	Lpar2	53978	lysophosphatidic acid receptor 2	1.74537	2.51349	3.27857	0.00697499	0.0573898
ENSMUSG00000000204	Slfn4	20558	schlafen 4	-1.79757	1.86778	-3.24591	0.00697913	0.0573928
ENSMUSG00000029103	Lrpap1	16976	low density lipoprotein receptor-related protein associated protein 1	-0.812011	7.36849	-3.15517	0.0070068	0.0575892
ENSMUSG00000039824	Myl6b	216459	myosin, light polypeptide 6B	1.11765	1.60075	3.14891	0.00707752	0.0581313
ENSMUSG00000005968	Tuft1	22156	tuftelin 1	1.37186	3.86783	3.25535	0.00708637	0.0581313
ENSMUSG00000032400	Zwilch	68014	zwilch kinetochore protein	0.963729	4.00674	3.14747	0.00708812	0.0581313
ENSMUSG00000046768	Rhoj	80837	ras homolog family member J	-0.805731	7.03774	-3.14704	0.00709176	0.0581313
ENSMUSG00000043110	Lrrn4	320974	leucine rich repeat neuronal 4	2.66579	5.74411	3.46189	0.00709593	0.0581313
ENSMUSG00000050796	B3galt6	117592	UDP-Gal:betaGal beta 1,3-galactosyltransferase, polypeptide 6	0.923563	3.36855	3.14635	0.00709952	0.0581313
ENSMUSG00000019889	Ptprk	19272	protein tyrosine phosphatase, receptor type, K	1.78689	5.15043	3.39524	0.00710125	0.0581313
ENSMUSG00000006386	Tek	21687	TEK receptor tyrosine kinase	-1.1674	2.54715	-3.14674	0.00710336	0.0581313
ENSMUSG00000049382	Krt8	16691	keratin 8	2.36549	7.34803	3.4369	0.00711993	0.0582355
ENSMUSG00000000416	Cttnbp2	30785	cortactin binding protein 2	1.42436	-0.271743	3.14781	0.0071251	0.0582465
ENSMUSG00000004100	Ppan	235036	peter pan homolog	0.89148	5.11706	3.14176	0.00714784	0.0584009
ENSMUSG00000040703	Cyp2s1	74134	cytochrome P450, family 2, subfamily s, polypeptide 1	2.55553	1.62416	3.34346	0.00718454	0.0586692
ENSMUSG00000027656	Ccn5	22403	cellular communication network factor 5	-1.0585	7.32399	-3.20603	0.00724454	0.0591274
ENSMUSG00000026890	Lhx6	16874	LIM homeobox protein 6	2.59028	-0.859827	3.20011	0.00725168	0.0591338
ENSMUSG00000081603	NA	NA	NA	0.884537	4.57113	3.13191	0.00725311	0.0591338
ENSMUSG00000027134	Lpcat4	99010	lysophosphatidylcholine acyltransferase 4	0.979281	4.51423	3.13033	0.00727103	0.0592481
ENSMUSG00000024899	Papss2	23972	3'-phosphoadenosine 5'-phosphosulfate synthase 2	-0.968185	5.25784	-3.1325	0.00728581	0.0593368
ENSMUSG00000021356	Irf4	16364	interferon regulatory factor 4	-1.7972	-0.574671	-3.14288	0.00729216	0.0593449
ENSMUSG00000036790	Slitrk2	245450	SLIT and NTRK-like family, member 2	1.50255	-0.575586	3.13343	0.00729697	0.0593449
ENSMUSG00000045414	Dipk2a	68861	divergent protein kinase domain 2A	1.03657	5.44434	3.17319	0.00729852	0.0593449
ENSMUSG00000049670	Morn4	226123	MORN repeat containing 4	1.74857	1.28751	3.16637	0.00731096	0.0593875
ENSMUSG00000060268	Armh1	381544	armadillo-like helical domain containing 1	-1.88768	-0.554019	-3.14469	0.00731157	0.0593875
ENSMUSG00000026433	Rab29	226422	RAB29, member RAS oncogene family	-0.819746	4.96878	-3.12601	0.00731673	0.0593976
ENSMUSG00000085457	1110046J04Rik	68808	RIKEN cDNA 1110046J04 gene	-1.17642	1.82463	-3.12344	0.00735422	0.0596701
ENSMUSG00000032532	Cck	12424	cholecystokinin	2.81921	3.69043	3.44439	0.00736345	0.0596947
ENSMUSG00000033569	Adgrb3	210933	adhesion G protein-coupled receptor B3	1.73122	-0.850737	3.13383	0.00736511	0.0596947
ENSMUSG00000026031	Cflar	12633	CASP8 and FADD-like apoptosis regulator	-0.79303	6.99866	-3.1158	0.00742865	0.0601776
ENSMUSG00000020467	Efemp1	216616	epidermal growth factor-containing fibulin-like extracellular matrix protein 1	-1.23013	8.14341	-3.24386	0.00743981	0.0602359
ENSMUSG00000049916	2610318N02Rik	70458	RIKEN cDNA 2610318N02 gene	1.70251	-1.40729	3.12521	0.00744981	0.0602848
ENSMUSG00000020101	Vsir	74048	V-set immunoregulatory receptor	-0.964353	4.90181	-3.11325	0.00745782	0.0602888
ENSMUSG00000025492	Ifitm3	66141	interferon induced transmembrane protein 3	-0.850164	10.2071	-3.11285	0.00746141	0.0602888
ENSMUSG00000005566	Trim28	21849	tripartite motif-containing 28	0.771438	7.88629	3.11276	0.00746221	0.0602888
ENSMUSG00000037788	Vopp1	232023	vesicular, overexpressed in cancer, prosurvival protein 1	-0.762162	5.88416	-3.11009	0.00749194	0.0604867
ENSMUSG00000042254	Cilp	214425	cartilage intermediate layer protein, nucleotide pyrophosphohydrolase	1.88402	4.50193	3.35273	0.00749466	0.0604867
ENSMUSG00000024431	Nr3c1	14815	nuclear receptor subfamily 3, group C, member 1	-0.875594	7.09628	-3.1065	0.00753231	0.0607582
ENSMUSG00000061666	Gdpd1	66569	glycerophosphodiester phosphodiesterase domain containing 1	1.18137	2.20985	3.10613	0.00754661	0.0607947
ENSMUSG00000046449	Nexmif	245555	neurite extension and migration factor	1.31729	0.353126	3.10743	0.00754751	0.0607947
ENSMUSG00000038843	Gcnt1	14537	glucosaminyl (N-acetyl) transferase 1, core 2	2.15832	3.3515	3.36004	0.00754884	0.0607947
ENSMUSG00000007122	Casq1	12372	calsequestrin 1	1.67397	-0.87626	3.11228	0.00758468	0.0610391
ENSMUSG00000017723	Wfdc2	67701	WAP four-disulfide core domain 2	2.22763	1.86272	3.27119	0.00758721	0.0610391
ENSMUSG00000037060	Cavin3	109042	caveolae associated 3	-0.984918	6.25392	-3.13786	0.00759895	0.0611012
ENSMUSG00000060301	2610008E11Rik	72128	RIKEN cDNA 2610008E11 gene	-0.909594	4.24823	-3.09938	0.00761275	0.0611798
ENSMUSG00000089726	NA	NA	NA	1.79761	0.633548	3.11319	0.00762415	0.0612136
ENSMUSG00000020599	Rgs9	19739	regulator of G-protein signaling 9	-1.6386	-0.186674	-3.10763	0.00762501	0.0612136
ENSMUSG00000041189	Chrnb1	11443	cholinergic receptor, nicotinic, beta polypeptide 1 (muscle)	1.47644	3.02326	3.18372	0.00764734	0.0613604
ENSMUSG00000035067	Xkr6	219149	X-linked Kx blood group related 6	1.22164	1.28665	3.08918	0.0077434	0.0620984
ENSMUSG00000028164	Manba	110173	mannosidase, beta A, lysosomal	-0.809418	5.59551	-3.0856	0.00777022	0.0622489
ENSMUSG00000085881	NA	NA	NA	-1.73296	-1.51021	-3.09815	0.00777036	0.0622489
ENSMUSG00000025867	Cplx2	12890	complexin 2	1.19722	3.60242	3.12066	0.0077869	0.0623486
ENSMUSG00000060512	0610040J01Rik	76261	RIKEN cDNA 0610040J01 gene	1.93179	1.02104	3.14691	0.00780781	0.062483
ENSMUSG00000054920	Klhl5	71778	kelch-like 5	-0.774504	6.38328	-3.08163	0.00781637	0.0625186
ENSMUSG00000061878	Sphk1	20698	sphingosine kinase 1	-0.995483	6.31566	-3.12453	0.00782694	0.0625703
ENSMUSG00000051111	Sv2c	75209	synaptic vesicle glycoprotein 2c	2.27814	-1.5285	3.1168	0.00784531	0.0626841
ENSMUSG00000020654	Adcy3	104111	adenylate cyclase 3	-0.913094	6.20132	-3.07816	0.00785736	0.0627474
ENSMUSG00000027224	Duoxa1	213696	dual oxidase maturation factor 1	-1.3038	1.65099	-3.07657	0.00790113	0.063052
ENSMUSG00000030905	Crym	12971	crystallin, mu	2.19186	-0.547257	3.10734	0.0079038	0.063052
ENSMUSG00000044921	Rassf9	237504	Ras association (RalGDS/AF-6) domain family (N-terminal) member 9	1.5547	-0.275863	3.07947	0.00792508	0.0631886
ENSMUSG00000032690	Oas2	246728	2'-5' oligoadenylate synthetase 2	-0.80914	6.90971	-3.06808	0.00797598	0.0635611
ENSMUSG00000032262	Elovl4	83603	elongation of very long chain fatty acids (FEN1/Elo2, SUR4/Elo3, yeast)-like 4	1.47906	0.446528	3.07183	0.00799413	0.0636724
ENSMUSG00000021569	Trip13	69716	thyroid hormone receptor interactor 13	1.07372	3.80793	3.06732	0.00800242	0.063705
ENSMUSG00000028572	Hook1	77963	hook microtubule tethering protein 1	1.60482	2.30137	3.13373	0.00801708	0.063786
ENSMUSG00000025911	Adhfe1	76187	alcohol dehydrogenase, iron containing, 1	-1.74876	2.44296	-3.18184	0.008021	0.063786
ENSMUSG00000028040	Efna4	13639	ephrin A4	1.06319	2.11842	3.06426	0.00802536	0.0637874
ENSMUSG00000045629	Sh3tc2	225608	SH3 domain and tetratricopeptide repeats 2	2.23612	1.68059	3.22669	0.00803252	0.0638109
ENSMUSG00000004383	Large1	16795	LARGE xylosyl- and glucuronyltransferase 1	-0.829653	6.70726	-3.06285	0.00803857	0.0638256
ENSMUSG00000051439	Cd14	12475	CD14 antigen	1.3325	4.39768	3.18048	0.0080708	0.0640189
ENSMUSG00000011148	Adssl1	11565	adenylosuccinate synthetase like 1	-1.25918	1.43542	-3.06146	0.00807516	0.0640189
ENSMUSG00000028287	1700009N14Rik	75471	RIKEN cDNA 1700009N14 gene	1.81509	0.0824881	3.07562	0.00807556	0.0640189
ENSMUSG00000054065	Pkp3	56460	plakophilin 3	1.74824	2.24247	3.16221	0.00809112	0.0641088
ENSMUSG00000031644	Nek1	18004	NIMA (never in mitosis gene a)-related expressed kinase 1	-0.80756	4.94608	-3.05588	0.00812264	0.0643106
ENSMUSG00000011254	Thg1l	66628	tRNA-histidine guanylyltransferase 1-like (S. cerevisiae)	0.909396	3.34732	3.05561	0.00812631	0.0643106
ENSMUSG00000040612	Ildr2	100039795	immunoglobulin-like domain containing receptor 2	1.40639	6.41879	3.24358	0.00812928	0.0643106
ENSMUSG00000026094	Stk17b	98267	serine/threonine kinase 17b (apoptosis-inducing)	1.08189	4.63798	3.09566	0.00816421	0.0645386
ENSMUSG00000046275	Trarg1	237858	trafficking regulator of GLUT4 (SLC2A4) 1	-2.08776	4.18508	-3.3102	0.0081666	0.0645386
ENSMUSG00000027639	Samhd1	56045	SAM domain and HD domain, 1	-0.754459	7.84752	-3.05184	0.0081717	0.0645454
ENSMUSG00000052496	Pkdrej	18766	polycystin (PKD) family receptor for egg jelly	-2.11698	-0.966719	-3.08115	0.00817609	0.0645465
ENSMUSG00000107121	1110006O24Rik	66123	RIKEN cDNA 1110006O24 gene	1.96837	-2.09217	3.07294	0.008189	0.0645891
ENSMUSG00000101225	1700008J07Rik	629159	RIKEN cDNA 1700008J07 gene	1.42242	0.273628	3.05399	0.0081961	0.0645891
ENSMUSG00000006418	Rnf114	81018	ring finger protein 114	-0.764372	6.67055	-3.04976	0.00819721	0.0645891
ENSMUSG00000037355	Uvssa	71101	UV stimulated scaffold protein A	-0.939176	3.97217	-3.04972	0.00819849	0.0645891
ENSMUSG00000105565	NA	NA	NA	2.54725	-1.89333	3.1024	0.00820345	0.0645947
ENSMUSG00000002204	Napsa	16541	napsin A aspartic peptidase	-3.62838	-2.49983	-3.19222	0.00823245	0.0647895
ENSMUSG00000026656	Fcgr2b	14130	Fc receptor, IgG, low affinity IIb	-1.70418	4.48411	-3.26393	0.0082484	0.0648815
ENSMUSG00000030087	Klf15	66277	Kruppel-like factor 15	-1.51918	1.99267	-3.08092	0.00826717	0.0649955
ENSMUSG00000042985	Upk3b	100647	uroplakin 3B	2.74889	5.62366	3.34659	0.00830009	0.0651579
ENSMUSG00000109284	B230311B06Rik	381914	RIKEN cDNA B230311B06 gene	1.79415	-1.29409	3.05635	0.00830319	0.0651579
ENSMUSG00000026582	Sele	20339	selectin, endothelial cell	2.75696	-1.75516	3.1065	0.00830453	0.0651579
ENSMUSG00000075702	Selenom	114679	selenoprotein M	-0.904137	6.24089	-3.04104	0.00830513	0.0651579
ENSMUSG00000026831	1700007K13Rik	69327	RIKEN cDNA 1700007K13 gene	1.35323	-0.112409	3.04346	0.00831124	0.0651579
ENSMUSG00000036469	Marchf1	72925	membrane associated ring-CH-type finger 1	-1.64678	1.64927	-3.08772	0.00831731	0.0651579
ENSMUSG00000031665	Sall1	58198	spalt like transcription factor 1	2.47589	1.09513	3.21012	0.00831784	0.0651579
ENSMUSG00000029223	Uchl1	22223	ubiquitin carboxy-terminal hydrolase L1	1.09081	4.58564	3.07661	0.00840238	0.0657862
ENSMUSG00000038295	Atg9b	213948	autophagy related 9B	1.99833	0.605843	3.08626	0.00841213	0.065813
ENSMUSG00000022438	Parvb	170736	parvin, beta	1.33204	3.54875	3.11008	0.00841446	0.065813
ENSMUSG00000028633	Ctps	51797	cytidine 5'-triphosphate synthase	-0.801224	8.30313	-3.03181	0.00842016	0.0658236
ENSMUSG00000092564	BC051226	407803	cDNA sequence BC051226	-1.29284	1.22659	-3.03264	0.00843629	0.0659111
ENSMUSG00000079465	Col4a3	12828	collagen, type IV, alpha 3	-1.05049	2.97299	-3.03053	0.00844002	0.0659111
ENSMUSG00000037579	Kcnh3	16512	potassium voltage-gated channel, subfamily H (eag-related), member 3	1.99338	0.217375	3.05738	0.00846043	0.0660365
ENSMUSG00000015619	Gata3	14462	GATA binding protein 3	1.32832	0.879377	3.02942	0.00848322	0.0661804
ENSMUSG00000046733	Gprc5a	232431	G protein-coupled receptor, family C, group 5, member A	1.42438	4.10649	3.14724	0.0085404	0.0665923
ENSMUSG00000021326	Trim27	19720	tripartite motif-containing 27	0.763332	5.5571	3.01853	0.00858919	0.0669246
ENSMUSG00000029735	Tpk1	29807	thiamine pyrophosphokinase	1.403	1.26254	3.02219	0.00859181	0.0669246
ENSMUSG00000054766	Set	56086	SET nuclear oncogene	0.797546	6.94997	3.01775	0.00859933	0.0669488
ENSMUSG00000060206	Zfp462	242466	zinc finger protein 462	0.997638	5.20718	3.04218	0.00861423	0.0670304
ENSMUSG00000050761	Gp1bb	14724	glycoprotein Ib, beta polypeptide	1.81226	-0.175333	3.032	0.0086234	0.0670675
ENSMUSG00000054716	Zfp771	244216	zinc finger protein 771	0.903773	3.85518	3.01491	0.00863642	0.0671344
ENSMUSG00000022025	Cnmd	16840	chondromodulin	-3.0095	-2.1744	-3.09526	0.00865279	0.0672272
ENSMUSG00000041143	Tmco4	77056	transmembrane and coiled-coil domains 4	-0.843165	3.6991	-3.01154	0.00867977	0.0673952
ENSMUSG00000053626	Tll1	21892	tolloid-like	1.87498	2.31171	3.14404	0.00868665	0.0673952
ENSMUSG00000062960	Kdr	16542	kinase insert domain protein receptor	1.83101	3.71224	3.20901	0.00868771	0.0673952
ENSMUSG00000030093	Wnt7a	22421	wingless-type MMTV integration site family, member 7A	2.05667	3.84698	3.24559	0.00869696	0.0674325
ENSMUSG00000027177	Hipk3	15259	homeodomain interacting protein kinase 3	-0.976656	8.24103	-3.03686	0.00870727	0.067478
ENSMUSG00000104168	NA	NA	NA	-1.90713	-1.72981	-3.02662	0.00874698	0.0677512
ENSMUSG00000025758	Plk4	20873	polo like kinase 4	0.870272	4.91496	3.00391	0.00877977	0.0679705
ENSMUSG00000021678	F2rl1	14063	coagulation factor II (thrombin) receptor-like 1	1.88907	3.0199	3.18094	0.00879095	0.0680224
ENSMUSG00000071112	Spx	319552	spexin hormone	1.78661	-1.20351	3.01745	0.00880162	0.0680415
ENSMUSG00000000290	Itgb2	16414	integrin beta 2	-1.27253	5.35534	-3.13013	0.00880237	0.0680415
ENSMUSG00000062184	Hs6st2	50786	heparan sulfate 6-O-sulfotransferase 2	1.55812	5.52695	3.20572	0.00881423	0.0680985
ENSMUSG00000015340	Cybb	13058	cytochrome b-245, beta polypeptide	-1.50266	5.0067	-3.18488	0.00882462	0.0681442
ENSMUSG00000058755	Osm	18413	oncostatin M	-1.83234	0.416796	-3.01665	0.00885177	0.0683191
ENSMUSG00000021248	Tmed10	68581	transmembrane p24 trafficking protein 10	-0.747886	7.8008	-2.99798	0.00885793	0.068332
ENSMUSG00000042401	Crtac1	72832	cartilage acidic protein 1	-1.78746	-1.34703	-3.01152	0.00888142	0.0684603
ENSMUSG00000041605	Inava	67313	innate immunity activator	2.46368	2.8846	3.25889	0.00888357	0.0684603
ENSMUSG00000044770	Scml4	268297	Scm polycomb group protein like 4	-1.69662	0.888099	-3.0092	0.00889463	0.068488
ENSMUSG00000037499	Nenf	66208	neuron derived neurotrophic factor	-0.931714	4.89777	-2.99517	0.00889618	0.068488
ENSMUSG00000035239	Neu3	50877	neuraminidase 3	-0.93336	3.48265	-2.99177	0.00894166	0.0688033
ENSMUSG00000043531	Sorcs1	58178	sortilin-related VPS10 domain containing receptor 1	2.19059	0.346859	3.06379	0.00903357	0.0694753
ENSMUSG00000020697	Lig3	16882	ligase III, DNA, ATP-dependent	0.813094	5.0184	2.98348	0.00905281	0.069588
ENSMUSG00000014503	Pkd2l2	53871	polycystic kidney disease 2-like 2	1.22451	2.04373	2.98195	0.0090927	0.0698593
ENSMUSG00000038235	F11r	16456	F11 receptor	1.66916	5.37248	3.19225	0.00913493	0.0701166
ENSMUSG00000018924	Alox15	11687	arachidonate 15-lipoxygenase	-2.92896	0.323509	-3.17578	0.00913541	0.0701166
ENSMUSG00000038147	Cd84	12523	CD84 antigen	-1.22975	4.1696	-3.05984	0.00914262	0.0701365
ENSMUSG00000046442	Ppm1e	320472	protein phosphatase 1E (PP2C domain containing)	1.44458	-0.569981	2.97958	0.00917227	0.0703285
ENSMUSG00000007594	Hapln4	330790	hyaluronan and proteoglycan link protein 4	1.52477	0.634787	2.98003	0.00919273	0.0704498
ENSMUSG00000040666	Sh3bgr	50795	SH3-binding domain glutamic acid-rich protein	1.30032	0.746168	2.97496	0.00920115	0.0704788
ENSMUSG00000029120	Ppp2r2c	269643	protein phosphatase 2, regulatory subunit B, gamma	2.21554	-1.86743	3.00794	0.00921133	0.0705212
ENSMUSG00000097166	9330179D12Rik	77558	RIKEN cDNA 9330179D12 gene	-1.47635	-0.26732	-2.97712	0.0092164	0.0705245
ENSMUSG00000020841	Cpd	12874	carboxypeptidase D	-0.842301	8.32688	-2.96992	0.00923926	0.0706639
ENSMUSG00000049357	Brd8dc	271508	BRD8 domain containing	2.21256	-2.04674	3.00507	0.0092495	0.0707065
ENSMUSG00000040883	Tmem205	235043	transmembrane protein 205	-1.03658	3.62941	-2.96815	0.00926735	0.0708074
ENSMUSG00000042156	Dzip1	66573	DAZ interacting protein 1	-0.912175	5.74067	-2.96699	0.0092804	0.0708702
ENSMUSG00000060703	Cd302	66205	CD302 antigen	-0.978814	6.78046	-3.00701	0.00928489	0.0708702
ENSMUSG00000022237	Ankrd33b	67434	ankyrin repeat domain 33B	-1.59677	0.701641	-2.97467	0.00929603	0.0709196
ENSMUSG00000036764	Dnajc12	30045	DnaJ heat shock protein family (Hsp40) member C12	1.12386	0.9107	2.96582	0.00930504	0.0709527
ENSMUSG00000026676	Ccdc3	74186	coiled-coil domain containing 3	1.80244	-1.51203	2.98041	0.00931871	0.0709842
ENSMUSG00000048503	Tlcd5	235300	TLC domain containing 5	-1.0399	2.57392	-2.96437	0.0093202	0.0709842
ENSMUSG00000108414	Snhg1	83673	small nucleolar RNA host gene 1	0.817189	4.26647	2.96389	0.00932318	0.0709842
ENSMUSG00000073650	Catip	241112	ciliogenesis associated TTC17 interacting protein	-1.23171	0.00129292	-2.96489	0.00933013	0.0710015
ENSMUSG00000011589	Fsd1	240121	fibronectin type 3 and SPRY domain-containing protein	1.23496	0.75363	2.96411	0.00934152	0.0710133
ENSMUSG00000037408	Cnnm4	94220	cyclin M4	1.10489	4.76609	3.01913	0.00934522	0.0710133
[truncated: 13,198 more rows]
