# Supplementary material for: Acid-base homeostasis orchestrated by NHE1 defines the pancreatic stellate cell phenotype in pancreatic cancer
Source: JCI Insight. 2023 Oct 9;8(19):e170928. doi: 10.1172/jci.insight.170928 (PMC10619433; doi:10.1172/jci.insight.170928)
Supplement: Supplemental table 2 [file jciinsight-8-170928-s105.xlsx]

## Sheet: z scores iCAF signature genes
Gene Name	pHe6.6			pHe7.4
Cxcl12	0.932088	0.215817	1.8521	-0.971012	-1.10441	-0.924574
Gsn	0.945334	0.590429	1.46424	-0.961307	-1.08101	-0.957681
Ly6c1	1.05125	0.746087	1.20266	-1.00439	-1.0189	-0.976712
Col14a1	0.710066	0.715504	1.57443	-0.978979	-1.57415	-0.446875
Clec3b	1.52063	-0.57663	1.47937	-1.05251	-1.36148	-0.00938078
Il6	0.34467	2.28277	0.372558	-0.353214	-1.43887	-1.20792
Il1a	1.11746	1.88254	-1.21712	-0.645495	-1.1003	-0.0370779
Lif	-0.37281	2.06574	-1.11804	0.934262	-0.928874	-0.580273
Il11	-0.970277	-0.196983	-1.83274	1.25912	0.840637	0.900247

## Sheet: z scores myCAF signature genes
Gene Name	pHe6.6			pHe7.4
Lrrn4	-0.376692	-0.574463	-2.04884	0.477669	1.25712	1.26521
Gpm6a	-0.0438047	-0.532063	-2.42413	0.2899	1.3363	1.3738
Nkain4	0.0529099	-0.585531	-2.41447	0.0600621	1.52744	1.35959
Cdh11	-0.68916	-1.20249	-1.10835	0.798267	1.01563	1.18611
Lgals7	-0.289005	0.378364	-2.71099	0.106419	1.34435	1.17087
Gas6	-1.16432	-0.921053	-0.914629	0.945715	1.13125	0.923033
Msln	0.0504563	0.759595	-3	0.765983	0.416734	1.00723
Cav1	-0.108396	-1.69077	0.826854	-1.20083	0.850114	1.32303
