# Supplementary material for: Acid-base homeostasis orchestrated by NHE1 defines the pancreatic stellate cell phenotype in pancreatic cancer
Source: JCI Insight. 2023 Oct 9;8(19):e170928. doi: 10.1172/jci.insight.170928 (PMC10619433; doi:10.1172/jci.insight.170928)
Supplement: Supplemental table 3 [file jciinsight-8-170928-s106.xlsx]

## Sheet: Information
Data on the following tab contains the list of Ion transporter genes (GO:0015075) tested for differential expression between pH7.4-cultured PSCs versus pH6.6-cultured PSCs using limma 3.50.1.
Genes with CPM (count per million) < 0.5 were filtered out. Also, minimum of samples where each gene is expressed = 2
Below is the explanation for each column:
Geneid	Ensembl gene IDs
Name	The official gene symbol
EntrezID	Entrez gene Identifiers
Symolname	The full gene name
logFC	log2 fold change of pH7.4/pH6.6-cultured PSCs. A positive value indicates increased expression in PSCs cultured at pH7.4, whereas a negative value indicates higher expression upon culture at pH6.6
AveExpr	Average expression across all samples, in log2 CPM
t	logFC divided by its standard error
P.Value	Raw p-value (based on t) from test that logFC differs from 0
adj.P.Val	Benjamini-Hochberg false discovery rate adjusted p-value

## Sheet: Ion_Transporters_GO0015075
Geneid	Name	EntrezID	Symolname	logFC	AveExpr	t	P.Value	adj.P.Val
ENSMUSG00000009876	Cox4i2	84682	cytochrome c oxidase subunit 4I2	-2.71005	3.18508	-17.2849	9.18341e-08	3.98744e-05
ENSMUSG00000037321	Tap1	21354	transporter 1, ATP-binding cassette, sub-family B (MDR/TAP)	-1.43739	6.66743	-14.4704	3.3997e-07	8.33312e-05
ENSMUSG00000028631	Kcnq4	60613	potassium voltage-gated channel, subfamily Q, member 4	-3.23503	2.93441	-14.5122	3.53432e-07	8.33342e-05
ENSMUSG00000056494	Cngb3	30952	cyclic nucleotide gated channel beta 3	-5.48136	-0.897456	-12.6787	1.09819e-06	0.000183397
ENSMUSG00000020620	Abca8b	27404	ATP-binding cassette, sub-family A (ABC1), member 8b	-2.74548	3.55635	-12.2184	1.24905e-06	0.000191735
ENSMUSG00000028962	Slc4a2	20535	solute carrier family 4 (anion exchanger), member 2	1.28852	7.02695	11.4863	1.89938e-06	0.000245582
ENSMUSG00000029470	P2rx4	18438	purinergic receptor P2X, ligand-gated ion channel 4	-1.78983	5.70966	-11.3732	2.05464e-06	0.000246394
ENSMUSG00000024737	Slc15a3	65221	solute carrier family 15, member 3	-1.45759	6.08858	-10.8815	2.83091e-06	0.000304356
ENSMUSG00000041828	Abca8a	217258	ATP-binding cassette, sub-family A (ABC1), member 8a	-2.42184	5.53853	-10.157	9.92628e-06	0.00063117
ENSMUSG00000029321	Slc10a6	75750	solute carrier family 10 (sodium/bile acid cotransporter family), member 6	-2.35019	5.04143	-9.75135	1.15825e-05	0.000701269
ENSMUSG00000050777	Tmem37	170706	transmembrane protein 37	-1.8354	3.18842	-8.1718	2.23947e-05	0.00104617
ENSMUSG00000081534	Slc48a1	67739	solute carrier family 48 (heme transporter), member 1	-1.41904	7.59421	-8.09569	2.37624e-05	0.00107796
ENSMUSG00000025036	Sfxn2	94279	sideroflexin 2	1.3904	3.38426	8.08327	2.40147e-05	0.00108294
ENSMUSG00000049872	Calhm5	103511	calcium homeostasis modulator family member 5	-1.6827	4.98242	-8.10078	2.56922e-05	0.00112197
ENSMUSG00000032839	Trpc1	22063	transient receptor potential cation channel, subfamily C, member 1	-1.35266	3.69536	-7.77823	3.14257e-05	0.00126929
ENSMUSG00000046031	Calhm6	215900	calcium homeostasis modulator family member 6	-2.15923	1.69737	-7.64323	3.61115e-05	0.00138788
ENSMUSG00000019194	Scn1b	20266	sodium channel, voltage-gated, type I, beta	-1.5313	5.62837	-7.66054	3.76981e-05	0.00142529
ENSMUSG00000032131	Abcg4	192663	ATP binding cassette subfamily G member 4	-2.63112	-0.0107828	-7.46652	4.33644e-05	0.00155794
ENSMUSG00000024597	Slc12a2	20496	solute carrier family 12, member 2	1.32828	4.7631	7.27015	5.01556e-05	0.00170518
ENSMUSG00000022464	Slc38a4	69354	solute carrier family 38, member 4	2.41841	3.75316	7.39375	7.21755e-05	0.00219496
ENSMUSG00000030089	Slc41a3	71699	solute carrier family 41, member 3	-1.24396	4.07323	-6.80751	7.84923e-05	0.00232524
ENSMUSG00000028412	Slc44a1	100434	solute carrier family 44, member 1	-1.24476	7.44882	-6.62752	9.40297e-05	0.00262678
ENSMUSG00000030287	Itpr2	16439	inositol 1,4,5-triphosphate receptor 2	-1.20007	5.31584	-6.50969	0.00010602	0.00283915
ENSMUSG00000024990	Rbp4	19662	retinol binding protein 4, plasma	-2.3457	2.91515	-6.69945	0.000113648	0.00296245
ENSMUSG00000064267	Hvcn1	74096	hydrogen voltage-gated channel 1	-1.65538	1.91935	-6.41223	0.000117816	0.00303577
ENSMUSG00000032204	Aqp9	64008	aquaporin 9	-2.58386	-0.369208	-6.37324	0.000127041	0.00319644
ENSMUSG00000018900	Slc22a5	20520	solute carrier family 22 (organic cation transporter), member 5	-1.05897	4.51967	-6.20075	0.000146355	0.00353227
ENSMUSG00000030109	Slc6a12	14411	solute carrier family 6 (neurotransmitter transporter, betaine/GABA), member 12	3.05357	-0.212638	6.02877	0.000188565	0.00414868
ENSMUSG00000020524	Gria1	14799	glutamate receptor, ionotropic, AMPA1 (alpha 1)	4.15006	-2.63424	5.99943	0.000208677	0.00448083
ENSMUSG00000026944	Abca2	11305	ATP-binding cassette, sub-family A (ABC1), member 2	-1.15739	5.2378	-5.76453	0.00023549	0.004889
ENSMUSG00000056025	Clca3a1	12722	chloride channel accessory 3A1	4.70377	0.223465	5.83308	0.000337957	0.00639592
ENSMUSG00000038115	Ano2	243634	anoctamin 2	3.67687	-1.667	5.50385	0.000354464	0.006578
ENSMUSG00000062609	Kcnj15	16516	potassium inwardly-rectifying channel, subfamily J, member 15	2.73819	0.725674	5.29177	0.000429609	0.00757398
ENSMUSG00000050556	Kcnb1	16500	potassium voltage gated channel, Shab-related subfamily, member 1	-1.47334	3.17729	-5.24047	0.000431859	0.00758725
ENSMUSG00000015112	Slc25a13	50799	solute carrier family 25 (mitochondrial carrier, adenine nucleotide translocator), member 13	2.01385	2.55608	5.25226	0.000485251	0.00823951
ENSMUSG00000028655	Mfsd2a	76574	major facilitator superfamily domain containing 2A	1.93015	1.57969	5.14763	0.000488185	0.00825255
ENSMUSG00000053025	Sv2b	64176	synaptic vesicle glycoprotein 2 b	3.36012	-1.95624	5.18391	0.000507145	0.00852554
ENSMUSG00000033676	Gabrb3	14402	gamma-aminobutyric acid (GABA) A receptor, subunit beta 3	1.56518	1.12532	5.05223	0.000542295	0.00888381
ENSMUSG00000028238	Atp6v0d2	242341	ATPase, H+ transporting, lysosomal V0 subunit D2	-2.57231	1.48928	-5.17315	0.000566005	0.00913118
ENSMUSG00000036960	Clca2	229933	chloride channel accessory 2	3.10208	-1.16066	5.06352	0.000577013	0.00923668
ENSMUSG00000027074	Slc43a3	58207	solute carrier family 43, member 3	-1.12624	8.99245	-4.99547	0.000578506	0.00924454
ENSMUSG00000049511	Htr1b	15551	5-hydroxytryptamine (serotonin) receptor 1B	3.17603	0.557169	5.13275	0.000595971	0.00945826
ENSMUSG00000026791	Slc2a8	56017	solute carrier family 2, (facilitated glucose transporter), member 8	-1.23618	3.64999	-4.94246	0.000617647	0.00967466
ENSMUSG00000030737	Slco2b1	101488	solute carrier organic anion transporter family, member 2b1	-1.69978	3.40553	-4.99771	0.000680282	0.0103513
ENSMUSG00000062785	Kcnc3	16504	potassium voltage gated channel, Shaw-related subfamily, member 3	1.9478	-0.512481	4.83521	0.00071648	0.0107169
ENSMUSG00000020062	Slc5a8	216225	solute carrier family 5 (iodide transporter), member 8	2.38882	-1.71614	4.75848	0.000806163	0.0117349
ENSMUSG00000011008	Mcoln2	68279	mucolipin 2	-1.69227	1.8862	-4.64364	0.000904536	0.0127991
ENSMUSG00000003153	Slc2a3	20527	solute carrier family 2 (facilitated glucose transporter), member 3	-1.05511	3.97279	-4.60589	0.000941276	0.0132066
ENSMUSG00000046480	Scn4b	399548	sodium channel, type IV, beta	3.51714	-1.6411	4.66146	0.000983535	0.013551
ENSMUSG00000026177	Slc11a1	18173	solute carrier family 11 (proton-coupled divalent metal ion transporters), member 1	-1.21034	4.33236	-4.55896	0.00100023	0.0137013
ENSMUSG00000023942	Slc29a1	63959	solute carrier family 29 (nucleoside transporters), member 1	-1.29051	5.56513	-4.69081	0.00100852	0.0137335
ENSMUSG00000068246	Apol9b	71898	apolipoprotein L 9b	-0.907427	5.82289	-4.33878	0.00133113	0.0169851
ENSMUSG00000074796	Slc4a11	269356	solute carrier family 4, sodium bicarbonate transporter-like, member 11	1.7991	4.63564	4.52443	0.0016126	0.0196805
ENSMUSG00000042357	Gjb5	14622	gap junction protein, beta 5	2.63722	2.64178	4.51521	0.00164517	0.0199535
ENSMUSG00000042367	Gjb3	14620	gap junction protein, beta 3	2.89072	3.66054	4.66493	0.00169346	0.0202961
ENSMUSG00000028420	Tmem38b	52076	transmembrane protein 38B	-0.863402	5.45793	-4.14724	0.00171798	0.0205414
ENSMUSG00000027107	Chrna1	11435	cholinergic receptor, nicotinic, alpha polypeptide 1 (muscle)	2.66393	-1.01694	4.18827	0.00173073	0.0206289
ENSMUSG00000025986	Slc39a10	227059	solute carrier family 39 (zinc transporter), member 10	1.10826	5.97392	4.13028	0.00188979	0.0221053
ENSMUSG00000027894	Slc6a17	229706	solute carrier family 6 (neurotransmitter transporter), member 17	2.61195	2.3968	4.34588	0.00198063	0.0228374
ENSMUSG00000050953	Gja1	14609	gap junction protein, alpha 1	1.13514	6.65587	4.12152	0.00199207	0.0229344
ENSMUSG00000039579	Grin3a	242443	glutamate receptor ionotropic, NMDA3A	2.29338	-1.02557	4.0143	0.00214187	0.0242188
ENSMUSG00000032511	Scn5a	20271	sodium channel, voltage-gated, type V, alpha	3.14119	0.116553	4.08997	0.00236519	0.0261409
ENSMUSG00000050822	Slc29a4	243328	solute carrier family 29 (nucleoside transporters), member 4	2.91593	0.0924649	3.96736	0.00266956	0.0285097
ENSMUSG00000032114	Slc37a4	14385	solute carrier family 37 (glucose-6-phosphate transporter), member 4	-0.940421	3.58869	-3.78714	0.0028165	0.0295727
ENSMUSG00000028970	Abcb1b	18669	ATP-binding cassette, sub-family B (MDR/TAP), member 1B	1.23406	4.2372	3.82414	0.00290391	0.0303096
ENSMUSG00000053395	Cacng8	81905	calcium channel, voltage-dependent, gamma subunit 8	1.96571	-0.123749	3.76587	0.00297181	0.0308277
ENSMUSG00000027896	Slc16a4	229699	solute carrier family 16 (monocarboxylic acid transporters), member 4	1.88228	2.26188	3.85321	0.00299869	0.0309796
ENSMUSG00000067219	Nipal1	70701	NIPA-like domain containing 1	1.85552	1.38606	3.76358	0.00300439	0.0309964
ENSMUSG00000049265	Kcnk3	16527	potassium channel, subfamily K, member 3	2.31298	-0.108986	3.72899	0.00319833	0.0323604
ENSMUSG00000026062	Slc9a2	226999	solute carrier family 9 (sodium/hydrogen exchanger), member 2	2.08988	-1.56161	3.71846	0.00320048	0.0323604
ENSMUSG00000000154	Slc22a18	18400	solute carrier family 22 (organic cation transporter), member 18	-1.28386	0.977083	-3.66549	0.00334882	0.0334595
ENSMUSG00000038602	Slc35f1	215085	solute carrier family 35, member F1	3.8812	-2.78694	3.76993	0.00342611	0.0339508
ENSMUSG00000034810	Scn7a	20272	sodium channel, voltage-gated, type VII, alpha	-1.32754	7.47735	-3.80379	0.0035877	0.0351074
ENSMUSG00000041695	Kcnj2	16518	potassium inwardly-rectifying channel, subfamily J, member 2	1.65392	1.3677	3.58746	0.00377633	0.0365534
ENSMUSG00000020733	Slc9a3r1	26941	solute carrier family 9 (sodium/hydrogen exchanger), member 3 regulator 1	2.10465	6.77051	3.92623	0.00380102	0.0367223
ENSMUSG00000023169	Slc38a1	105727	solute carrier family 38, member 1	2.23758	4.97087	3.92113	0.00386662	0.0372088
ENSMUSG00000021509	Slc25a48	328258	solute carrier family 25, member 48	2.19615	2.46469	3.76155	0.00393052	0.037654
ENSMUSG00000025161	Slc16a3	80879	solute carrier family 16 (monocarboxylic acid transporters), member 3	-1.01387	7.73688	-3.57831	0.00394092	0.0376668
ENSMUSG00000037762	Slc16a9	66859	solute carrier family 16 (monocarboxylic acid transporters), member 9	-1.28573	3.33063	-3.57225	0.00399724	0.0380376
ENSMUSG00000031075	Ano1	101772	anoctamin 1, calcium activated chloride channel	2.4584	4.7959	3.79566	0.00458704	0.042248
ENSMUSG00000074218	Cox7a1	12865	cytochrome c oxidase subunit 7A1	-1.60654	-0.275902	-3.44482	0.00463097	0.0424213
ENSMUSG00000058248	Kcnh1	16510	potassium voltage-gated channel, subfamily H (eag-related), member 1	2.12753	1.28481	3.53025	0.00470004	0.0427959
ENSMUSG00000046634	Pkd1l1	171395	polycystic kidney disease 1 like 1	-1.97337	-1.28015	-3.44421	0.00471812	0.0428964
ENSMUSG00000037490	Slc2a12	353169	solute carrier family 2 (facilitated glucose transporter), member 12	-1.49535	0.855555	-3.33572	0.00540983	0.0473306
ENSMUSG00000027397	Slc20a1	20515	solute carrier family 20, member 1	1.36132	5.63202	3.50206	0.00549006	0.0477849
ENSMUSG00000063354	Slc39a4	72027	solute carrier family 39 (zinc transporter), member 4	1.94067	2.8597	3.47468	0.00568072	0.0491156
ENSMUSG00000020829	Slc46a1	52466	solute carrier family 46, member 1	1.03749	2.97967	3.29339	0.00571665	0.049321
ENSMUSG00000002908	Kcnn1	84036	potassium intermediate/small conductance calcium-activated channel, subfamily N, member 1	-1.10658	1.60915	-3.17685	0.00678993	0.0562938
ENSMUSG00000030495	Slc7a10	53896	solute carrier family 7 (cationic amino acid transporter, y+ system), member 10	-1.89609	-0.406317	-3.19231	0.00681233	0.0563872
ENSMUSG00000041189	Chrnb1	11443	cholinergic receptor, nicotinic, beta polypeptide 1 (muscle)	1.47644	3.02326	3.18372	0.00764734	0.0613604
ENSMUSG00000051111	Sv2c	75209	synaptic vesicle glycoprotein 2c	2.27814	-1.5285	3.1168	0.00784531	0.0626841
ENSMUSG00000052496	Pkdrej	18766	polycystin (PKD) family receptor for egg jelly	-2.11698	-0.966719	-3.08115	0.00817609	0.0645465
ENSMUSG00000037579	Kcnh3	16512	potassium voltage-gated channel, subfamily H (eag-related), member 3	1.99338	0.217375	3.05738	0.00846043	0.0660365
ENSMUSG00000015340	Cybb	13058	cytochrome b-245, beta polypeptide	-1.50266	5.0067	-3.18488	0.00882462	0.0681442
ENSMUSG00000021248	Tmed10	68581	transmembrane p24 trafficking protein 10	-0.747886	7.8008	-2.99798	0.00885793	0.068332
ENSMUSG00000014503	Pkd2l2	53871	polycystic kidney disease 2-like 2	1.22451	2.04373	2.98195	0.0090927	0.0698593
ENSMUSG00000037408	Cnnm4	94220	cyclin M4	1.10489	4.76609	3.01913	0.00934522	0.0710133
ENSMUSG00000044708	Kcnj10	16513	potassium inwardly-rectifying channel, subfamily J, member 10	-1.58922	-1.13964	-2.95709	0.00954324	0.0721535
ENSMUSG00000046352	Gjb2	14619	gap junction protein, beta 2	2.37861	0.0154837	2.97256	0.0106504	0.0781523
ENSMUSG00000055782	Abcd2	26874	ATP-binding cassette, sub-family D (ALD), member 2	-1.58527	3.2808	-2.99283	0.0107157	0.0784804
ENSMUSG00000010066	Cacna2d2	56808	calcium channel, voltage-dependent, alpha 2/delta subunit 2	-2.38009	-1.9953	-2.91123	0.0108408	0.0791296
ENSMUSG00000031997	Trpc6	22068	transient receptor potential cation channel, subfamily C, member 6	2.9132	-2.2956	2.91061	0.0114005	0.082479
ENSMUSG00000042476	Abcb4	18670	ATP-binding cassette, sub-family B (MDR/TAP), member 4	3.37044	-1.83326	2.96936	0.0116122	0.0837946
ENSMUSG00000040010	Slc7a5	20539	solute carrier family 7 (cationic amino acid transporter, y+ system), member 5	1.21207	6.19842	2.87052	0.0129171	0.091176
ENSMUSG00000044217	Aqp5	11830	aquaporin 5	3.13651	2.31068	3.01604	0.0133847	0.093607
ENSMUSG00000038600	Atp6v0a4	140494	ATPase, H+ transporting, lysosomal V0 subunit A4	1.44571	-0.34991	2.7209	0.0135933	0.0945436
ENSMUSG00000057329	Bcl2	12043	B cell leukemia/lymphoma 2	-0.935766	4.58752	-2.70219	0.0138623	0.0958441
ENSMUSG00000054662	Ano9	71345	anoctamin 9	3.35776	-1.17564	2.85126	0.0147599	0.100226
ENSMUSG00000007097	Atp1a2	98660	ATPase, Na+/K+ transporting, alpha 2 polypeptide	-2.31287	3.98849	-2.87754	0.0148756	0.1007
ENSMUSG00000038486	Sv2a	64051	synaptic vesicle glycoprotein 2 a	1.91406	2.19509	2.77237	0.0150924	0.101983
ENSMUSG00000044216	Kcnj4	16520	potassium inwardly-rectifying channel, subfamily J, member 4	-1.13573	0.433832	-2.5799	0.0167386	0.110551
ENSMUSG00000030247	Kcnj8	16523	potassium inwardly-rectifying channel, subfamily J, member 8	2.10141	1.24967	2.67608	0.017391	0.114017
ENSMUSG00000046623	Gjb4	14621	gap junction protein, beta 4	1.74011	2.90945	2.68068	0.0175488	0.114754
ENSMUSG00000013275	Slc41a1	98396	solute carrier family 41, member 1	-0.802947	5.95521	-2.54693	0.0175794	0.114855
ENSMUSG00000026435	Slc45a3	212980	solute carrier family 45, member 3	1.05876	2.64236	2.49832	0.0189583	0.121755
ENSMUSG00000024130	Abca3	27410	ATP-binding cassette, sub-family A (ABC1), member 3	-0.822119	5.34842	-2.48303	0.0193932	0.123884
ENSMUSG00000003378	Grik5	14809	glutamate receptor, ionotropic, kainate 5 (gamma 2)	-0.858902	3.82397	-2.4715	0.0197406	0.12547
ENSMUSG00000041482	Piezo2	667742	piezo-type mechanosensitive ion channel component 2	1.59583	5.23819	2.61789	0.0198109	0.125706
ENSMUSG00000038319	Kcnh2	16511	potassium voltage-gated channel, subfamily H (eag-related), member 2	1.49678	1.95109	2.5142	0.019957	0.126475
ENSMUSG00000022949	Clic6	209195	chloride intracellular channel 6	1.5393	1.61359	2.47458	0.0210577	0.132073
ENSMUSG00000022843	Clcn2	12724	chloride channel, voltage-sensitive 2	0.885635	2.4963	2.39184	0.0223171	0.138213
ENSMUSG00000030592	Ryr1	20190	ryanodine receptor 1, skeletal muscle	-1.52442	-0.20608	-2.40103	0.0223797	0.138423
ENSMUSG00000024818	Slc25a45	107375	solute carrier family 25, member 45	0.959267	3.63805	2.38122	0.0226901	0.139944
ENSMUSG00000020334	Slc22a4	30805	solute carrier family 22 (organic cation transporter), member 4	-1.01305	1.44596	-2.34583	0.0239701	0.146471
ENSMUSG00000040441	Slc26a10	216441	solute carrier family 26, member 10	1.96481	-1.42858	2.36902	0.0244196	0.148799
ENSMUSG00000032519	Slc25a38	208638	solute carrier family 25, member 38	0.881839	3.57688	2.33242	0.0244574	0.14891
ENSMUSG00000026198	Abcb6	74104	ATP-binding cassette, sub-family B (MDR/TAP), member 6	-1.11907	0.811299	-2.33066	0.0245684	0.149227
ENSMUSG00000025993	Slc40a1	53945	solute carrier family 40 (iron-regulated transporter), member 1	-1.15488	4.20121	-2.37839	0.0250765	0.151647
ENSMUSG00000038963	Slco4a1	108115	solute carrier organic anion transporter family, member 4a1	1.52976	1.46957	2.33541	0.026032	0.156059
ENSMUSG00000017740	Slc12a5	57138	solute carrier family 12, member 5	1.70955	-0.445444	2.30955	0.0261877	0.156868
ENSMUSG00000015968	Cacna1d	12289	calcium channel, voltage-dependent, L type, alpha 1D subunit	-0.999418	2.3101	-2.28418	0.0263591	0.157522
ENSMUSG00000004317	Clcn5	12728	chloride channel, voltage-sensitive 5	0.861797	5.6446	2.28767	0.0264646	0.15809
ENSMUSG00000038879	Nipal2	223473	NIPA-like domain containing 2	1.25818	1.45614	2.28133	0.0266085	0.158763
ENSMUSG00000028033	Kcnq5	226922	potassium voltage-gated channel, subfamily Q, member 5	1.47562	0.318052	2.25992	0.0278061	0.164296
ENSMUSG00000069806	Cacng7	81904	calcium channel, voltage-dependent, gamma subunit 7	-0.814972	5.87239	-2.2293	0.02867	0.168288
ENSMUSG00000009378	Slc16a12	240638	solute carrier family 16 (monocarboxylic acid transporters), member 12	1.53134	-1.31236	2.23976	0.0288068	0.169023
ENSMUSG00000031453	Rasa3	19414	RAS p21 protein activator 3	-0.759234	7.53664	-2.21909	0.0291241	0.170419
ENSMUSG00000066152	Slc31a2	20530	solute carrier family 31, member 2	-0.778458	4.03021	-2.19668	0.030148	0.175137
ENSMUSG00000028051	Hcn3	15168	hyperpolarization-activated, cyclic nucleotide-gated K+ 3	1.3812	-1.45877	2.18904	0.0308793	0.178092
ENSMUSG00000039347	Atp6v0e2	76252	ATPase, H+ transporting, lysosomal V0 subunit E2	1.17325	2.28571	2.18819	0.03119	0.179407
ENSMUSG00000000792	Slc5a5	114479	solute carrier family 5 (sodium iodide symporter), member 5	1.71567	-1.56495	2.17482	0.0324148	0.184946
ENSMUSG00000042195	Slc35f2	72022	solute carrier family 35, member F2	2.15908	-1.12316	2.21618	0.0326997	0.186049
ENSMUSG00000057346	Apol9a	223672	apolipoprotein L 9a	-0.774942	5.89763	-2.12328	0.033756	0.190987
ENSMUSG00000031517	Gpm6a	234267	glycoprotein m6a	2.06169	4.34815	2.2746	0.0339706	0.191986
ENSMUSG00000030762	Aqp8	11833	aquaporin 8	-2.56231	-2.41285	-2.18302	0.0360032	0.200369
ENSMUSG00000002346	Slc25a42	73095	solute carrier family 25, member 42	-1.12706	2.71126	-2.09936	0.0360945	0.200632
ENSMUSG00000027716	Trpc3	22065	transient receptor potential cation channel, subfamily C, member 3	-1.86904	-1.54196	-2.09354	0.0375003	0.206707
ENSMUSG00000037434	Slc30a1	22782	solute carrier family 30 (zinc transporter), member 1	0.782124	4.4227	2.0542	0.0375394	0.206714
ENSMUSG00000057914	Cacnb2	12296	calcium channel, voltage-dependent, beta 2 subunit	2.9978	-1.00868	2.23051	0.037881	0.207901
ENSMUSG00000021240	Abcd4	19300	ATP-binding cassette, sub-family D (ALD), member 4	-0.838714	3.89774	-2.02998	0.0389638	0.212234
ENSMUSG00000000794	Kcnn3	140493	potassium intermediate/small conductance calcium-activated channel, subfamily N, member 3	-1.17624	2.42603	-2.04413	0.039452	0.214202
ENSMUSG00000046410	Kcnk6	52150	potassium inwardly-rectifying channel, subfamily K, member 6	-0.924879	3.25333	-2.02037	0.0395533	0.214675
ENSMUSG00000035540	Gc	14473	vitamin D binding protein	1.6712	0.484667	2.05322	0.0406325	0.218736
ENSMUSG00000029650	Slc46a3	71706	solute carrier family 46, member 3	-1.14485	0.947854	-2.00433	0.0406847	0.218939
ENSMUSG00000075224	Lrrc55	241528	leucine rich repeat containing 55	1.31539	0.07246	1.9886	0.0420083	0.224157
ENSMUSG00000019734	Tmc4	353499	transmembrane channel-like gene family 4	1.2674	3.05232	2.02198	0.0426009	0.226286
ENSMUSG00000047501	Cldn4	12740	claudin 4	1.78116	6.97938	2.08787	0.0430325	0.22818
ENSMUSG00000059734	Ndufs8	225887	NADH:ubiquinone oxidoreductase core subunit S8	0.767361	4.64609	1.95069	0.0439951	0.232216
ENSMUSG00000072572	Slc39a2	214922	solute carrier family 39 (zinc transporter), member 2	1.67503	-0.869854	1.95629	0.0456365	0.238195
ENSMUSG00000033998	Kcnk1	16525	potassium channel, subfamily K, member 1	1.6865	3.10458	2.02298	0.0464936	0.241891
ENSMUSG00000027674	Pex5l	58869	peroxisomal biogenesis factor 5-like	0.964418	0.466259	1.88488	0.0486815	0.250394
ENSMUSG00000036067	Slc2a6	227659	solute carrier family 2 (facilitated glucose transporter), member 6	-1.0453	1.53482	-1.87386	0.0495693	0.254151
ENSMUSG00000052387	Trpm3	226025	transient receptor potential cation channel, subfamily M, member 3	-1.0813	0.66845	-1.8658	0.050227	0.256744
ENSMUSG00000046329	Slc25a23	66972	solute carrier family 25 (mitochondrial carrier; phosphate carrier), member 23	-0.873148	4.80849	-1.84691	0.0525891	0.266133
ENSMUSG00000020142	Slc1a4	55963	solute carrier family 1 (glutamate/neutral amino acid transporter), member 4	0.8945	4.8156	1.82698	0.054637	0.273401
ENSMUSG00000030987	Stim1	20866	stromal interaction molecule 1	-0.738439	6.7762	-1.80581	0.0548537	0.274124
ENSMUSG00000034656	Cacna1a	12286	calcium channel, voltage-dependent, P/Q type, alpha 1A subunit	-0.711754	5.59775	-1.80019	0.0553232	0.276016
ENSMUSG00000030376	Slc8a2	110891	solute carrier family 8 (sodium/calcium exchanger), member 2	-1.25497	0.563849	-1.79529	0.0564004	0.280103
ENSMUSG00000027463	Slc52a3	69698	solute carrier protein family 52, member 3	0.936319	2.1129	1.75955	0.0588687	0.289899
ENSMUSG00000050138	Kcnk12	210741	potassium channel, subfamily K, member 12	1.25783	-0.935863	1.73716	0.0616726	0.300614
ENSMUSG00000048796	Cyb561d1	72023	cytochrome b-561 domain containing 1	-0.782026	2.51922	-1.67963	0.0663411	0.317439
ENSMUSG00000043448	Gjc2	118454	gap junction protein, gamma 2	-0.936643	0.961654	-1.67457	0.0669007	0.319613
ENSMUSG00000049411	Tmem241	338363	transmembrane protein 241	-0.873843	2.79542	-1.65503	0.068846	0.326444
ENSMUSG00000004319	Clcn3	12725	chloride channel, voltage-sensitive 3	0.806969	4.81322	1.63487	0.0713253	0.336102
ENSMUSG00000026576	Atp1b1	11931	ATPase, Na+/K+ transporting, beta 1 polypeptide	1.34677	5.63493	1.68636	0.0729948	0.341744
ENSMUSG00000024727	Trpm6	225997	transient receptor potential cation channel, subfamily M, member 6	1.28373	-0.101359	1.62162	0.0737497	0.344007
ENSMUSG00000034714	Ttyh2	117160	tweety family member 2	0.704933	5.11296	1.60819	0.0737971	0.344123
ENSMUSG00000023032	Slc4a8	59033	solute carrier family 4 (anion exchanger), member 8	0.947518	1.09779	1.59114	0.0757828	0.350692
ENSMUSG00000028125	Abca4	11304	ATP-binding cassette, sub-family A (ABC1), member 4	1.46993	0.589024	1.62912	0.0767893	0.354594
ENSMUSG00000022575	Gsdmd	69146	gasdermin D	-0.736517	5.4702	-1.5559	0.079736	0.365866
ENSMUSG00000018459	Slc13a3	114644	solute carrier family 13 (sodium-dependent dicarboxylate transporter), member 3	1.30074	-0.655074	1.56944	0.0800005	0.366637
ENSMUSG00000028973	Abcb8	74610	ATP-binding cassette, sub-family B (MDR/TAP), member 8	0.731554	4.17589	1.54693	0.0807973	0.368621
ENSMUSG00000043673	Kcns3	238076	potassium voltage-gated channel, delayed-rectifier, subfamily S, member 3	-1.05609	0.974465	-1.49021	0.088305	0.393771
ENSMUSG00000037418	Best1	24115	bestrophin 1	-0.990153	0.893931	-1.48255	0.0890564	0.396075
ENSMUSG00000027071	P2rx3	228139	purinergic receptor P2X, ligand-gated ion channel, 3	1.00507	1.06536	1.46864	0.090942	0.402225
ENSMUSG00000038267	Slc22a23	73102	solute carrier family 22, member 23	1.19706	3.00592	1.50105	0.0921924	0.405983
ENSMUSG00000036872	Abcc12	244562	ATP-binding cassette, sub-family C (CFTR/MRP), member 12	1.67045	-1.93572	1.50675	0.0932454	0.409789
ENSMUSG00000059456	Ptk2b	19229	PTK2 protein tyrosine kinase 2 beta	0.923273	6.17856	1.44279	0.0982331	0.42775
ENSMUSG00000029211	Gabra4	14397	gamma-aminobutyric acid (GABA) A receptor, subunit alpha 4	1.68303	0.481152	1.48914	0.100445	0.435014
ENSMUSG00000028976	Slc2a5	56485	solute carrier family 2 (facilitated glucose transporter), member 5	1.21246	-1.61869	1.3885	0.104048	0.447176
ENSMUSG00000005360	Slc1a3	20512	solute carrier family 1 (glial high affinity glutamate transporter), member 3	0.985747	3.48261	1.37609	0.106835	0.455548
ENSMUSG00000023959	Clic5	224796	chloride intracellular channel 5	-1.39787	1.14069	-1.40916	0.107439	0.457581
ENSMUSG00000040136	Abcc8	20927	ATP-binding cassette, sub-family C (CFTR/MRP), member 8	2.47132	-1.06938	1.52382	0.110251	0.467489
ENSMUSG00000055026	Gabrg3	14407	gamma-aminobutyric acid (GABA) A receptor, subunit gamma 3	0.971964	-0.685877	1.32745	0.111449	0.471254
ENSMUSG00000069072	Slc7a14	241919	solute carrier family 7 (cationic amino acid transporter, y+ system), member 14	2.15423	-2.22753	1.4564	0.11336	0.476682
ENSMUSG00000020723	Cacng4	54377	calcium channel, voltage-dependent, gamma subunit 4	1.13829	-0.422608	1.2593	0.124714	0.513348
ENSMUSG00000029408	Abcb9	56325	ATP-binding cassette, sub-family B (MDR/TAP), member 9	-0.780142	2.84147	-1.23537	0.126396	0.518306
ENSMUSG00000027712	Anxa5	11747	annexin A5	0.693672	8.37949	1.17296	0.137766	0.55343
ENSMUSG00000050014	Apol10b	328561	apolipoprotein L 10B	-0.74514	2.25866	-1.16003	0.140234	0.560089
ENSMUSG00000041920	Slc16a6	104681	solute carrier family 16 (monocarboxylic acid transporters), member 6	-0.848708	1.44238	-1.13521	0.145227	0.5773
ENSMUSG00000050640	Tmem150c	231503	transmembrane protein 150C	1.12641	-0.536573	1.14353	0.147241	0.58347
ENSMUSG00000025572	Tmc6	217353	transmembrane channel-like gene family 6	0.665713	4.50772	1.12167	0.147741	0.584542
ENSMUSG00000024112	Cacna1h	58226	calcium channel, voltage-dependent, T type, alpha 1H subunit	-0.829298	3.44141	-1.10197	0.153042	0.598964
ENSMUSG00000004655	Aqp1	11826	aquaporin 1	1.02843	0.573285	1.10668	0.1531	0.599036
ENSMUSG00000011034	Slc5a1	20537	solute carrier family 5 (sodium/glucose cotransporter), member 1	-1.78174	-2.39349	-1.21257	0.155053	0.605589
ENSMUSG00000045404	Kcnk13	217826	potassium channel, subfamily K, member 13	-0.820961	1.88932	-1.08383	0.1556	0.607568
ENSMUSG00000027827	Kcnab1	16497	potassium voltage-gated channel, shaker-related subfamily, beta member 1	0.954163	4.35773	1.09789	0.158039	0.615193
ENSMUSG00000022003	Slc25a30	67554	solute carrier family 25, member 30	-0.68002	3.89454	-1.05707	0.161124	0.62479
ENSMUSG00000037624	Kcnk2	16526	potassium channel, subfamily K, member 2	-0.891087	1.92867	-1.04983	0.163817	0.632982
ENSMUSG00000024339	Tap2	21355	transporter 2, ATP-binding cassette, sub-family B (MDR/TAP)	-0.664836	5.67233	-1.02479	0.16816	0.645271
ENSMUSG00000042644	Itpr3	16440	inositol 1,4,5-triphosphate receptor 3	0.840905	5.96749	1.0393	0.168622	0.645988
ENSMUSG00000007034	Slc44a4	70129	solute carrier family 44, member 4	1.18379	0.613265	1.05374	0.172477	0.657889
ENSMUSG00000049624	Slc17a5	235504	solute carrier family 17 (anion/sugar transporter), member 5	-0.689234	3.92197	-1.00127	0.173436	0.660908
ENSMUSG00000032548	Slco2a1	24059	solute carrier organic anion transporter family, member 2a1	-0.762951	5.55653	-1.00388	0.174795	0.664587
ENSMUSG00000002984	Tomm40	53333	translocase of outer mitochondrial membrane 40	0.669453	5.92686	0.979544	0.178417	0.674973
ENSMUSG00000045246	Kcng4	66733	potassium voltage-gated channel, subfamily G, member 4	-1.11609	-1.39123	-0.98355	0.184963	0.693703
ENSMUSG00000036298	Slc2a13	239606	solute carrier family 2 (facilitated glucose transporter), member 13	-0.663593	4.03563	-0.912363	0.194511	0.721146
ENSMUSG00000032855	Pkd1	18763	polycystin 1, transient receptor potential channel interacting	-0.710211	7.36228	-0.869574	0.206422	0.754448
ENSMUSG00000043964	Orai3	269999	ORAI calcium release-activated calcium modulator 3	-0.68927	4.63923	-0.859673	0.207863	0.75814
ENSMUSG00000004567	Mcoln1	94178	mucolipin 1	-0.647769	5.09364	-0.849367	0.210543	0.76546
ENSMUSG00000074272	Ceacam1	26365	carcinoembryonic antigen-related cell adhesion molecule 1	-0.975331	1.78637	-0.86657	0.213703	0.773801
ENSMUSG00000009292	Trpm2	28240	transient receptor potential cation channel, subfamily M, member 2	-1.12563	-0.821266	-0.881323	0.215897	0.778961
ENSMUSG00000001985	Grik3	14807	glutamate receptor, ionotropic, kainate 3	0.78701	-0.354801	0.807959	0.221963	0.795353
ENSMUSG00000005107	Slc2a9	117591	solute carrier family 2 (facilitated glucose transporter), member 9	-0.702859	1.55173	-0.801447	0.223367	0.79933
ENSMUSG00000034854	Mfsd12	73822	major facilitator superfamily domain containing 12	-0.661498	4.19957	-0.801325	0.223383	0.79933
ENSMUSG00000053519	Kcnip1	70357	Kv channel-interacting protein 1	1.90979	-1.94006	0.994461	0.230508	0.819421
ENSMUSG00000029503	P2rx2	231602	purinergic receptor P2X, ligand-gated ion channel, 2	1.01107	4.20007	0.824131	0.231037	0.820728
ENSMUSG00000033965	Slc16a2	20502	solute carrier family 16 (monocarboxylic acid transporters), member 2	-0.720687	7.26896	-0.738844	0.24254	0.851638
ENSMUSG00000037341	Slc9a7	236727	solute carrier family 9 (sodium/hydrogen exchanger), member 7	0.82745	-0.268619	0.736455	0.243176	0.852882
ENSMUSG00000025759	Mfsd8	72175	major facilitator superfamily domain containing 8	-0.638944	3.66174	-0.709202	0.249466	0.869129
ENSMUSG00000033114	Slc35d2	70484	solute carrier family 35, member D2	-0.666669	2.33071	-0.702941	0.251312	0.874157
ENSMUSG00000005357	Slc1a6	20513	solute carrier family 1 (high affinity aspartate/glutamate transporter), member 6	-0.799982	1.51845	-0.702456	0.252859	0.87801
ENSMUSG00000031378	Abcd1	11666	ATP-binding cassette, sub-family D (ALD), member 1	-0.628077	4.90303	-0.691348	0.25474	0.88325
ENSMUSG00000028427	Aqp7	11832	aquaporin 7	-1.2897	-0.377642	-0.81166	0.257822	0.890886
ENSMUSG00000051331	Cacna1c	12288	calcium channel, voltage-dependent, L type, alpha 1C subunit	0.745594	3.88648	0.668718	0.263329	0.905386
ENSMUSG00000023861	Mpc1	55951	mitochondrial pyruvate carrier 1	-0.668527	2.08607	-0.656082	0.265371	0.910485
ENSMUSG00000031297	Slc7a3	11989	solute carrier family 7 (cationic amino acid transporter, y+ system), member 3	0.942917	0.55784	0.694749	0.265411	0.910485
ENSMUSG00000062661	Ncs1	14299	neuronal calcium sensor 1	0.659971	6.01492	0.642841	0.269698	0.921241
ENSMUSG00000034520	Gjc1	14615	gap junction protein, gamma 1	-0.643763	4.56958	-0.630294	0.273299	0.930196
ENSMUSG00000054342	Kcnn4	16534	potassium intermediate/small conductance calcium-activated channel, subfamily N, member 4	0.706246	2.94709	0.602242	0.282372	0.953601
ENSMUSG00000025892	Gria4	14802	glutamate receptor, ionotropic, AMPA4 (alpha 4)	0.718256	2.84911	0.587753	0.287359	0.967434
ENSMUSG00000023017	Asic1	11419	acid-sensing (proton-gated) ion channel 1	0.734537	2.71218	0.587898	0.287767	0.968006
ENSMUSG00000032327	Stra6	20897	stimulated by retinoic acid gene 6	1.11605	2.15722	0.697372	0.28935	0.97086
ENSMUSG00000021265	Slc25a29	214663	solute carrier family 25 (mitochondrial carrier, palmitoylcarnitine transporter), member 29	-0.701344	1.43751	-0.559924	0.295855	0.987412
ENSMUSG00000054720	Lrrc8c	100604	leucine rich repeat containing 8 family, member C	0.707096	5.93336	0.562289	0.296837	0.99013
ENSMUSG00000018566	Slc2a4	20528	solute carrier family 2 (facilitated glucose transporter), member 4	-0.890892	-0.135781	-0.57347	0.305821	1
ENSMUSG00000057182	Scn3a	20269	sodium channel, voltage-gated, type III, alpha	0.871894	-1.16743	0.533212	0.319361	1
ENSMUSG00000038260	Trpm4	68667	transient receptor potential cation channel, subfamily M, member 4	-0.616218	3.99447	-0.461431	0.328569	1
ENSMUSG00000022462	Slc38a2	67760	solute carrier family 38, member 2	0.612841	8.14268	0.455028	0.330769	1
ENSMUSG00000027884	Clcc1	229725	chloride channel CLIC-like 1	-0.613285	4.90897	-0.452575	0.331614	1
ENSMUSG00000019080	Mfsd3	69572	major facilitator superfamily domain containing 3	0.637662	2.65365	0.452553	0.331629	1
ENSMUSG00000026065	Slc9a4	110895	solute carrier family 9 (sodium/hydrogen exchanger), member 4	0.958429	-1.8293	0.539941	0.332442	1
ENSMUSG00000040035	Disp2	214240	dispatched RND tramsporter family member 2	0.669223	2.0283	0.443198	0.334999	1
ENSMUSG00000014077	Chp1	56398	calcineurin-like EF hand protein 1	-0.637992	7.84973	-0.423855	0.3419	1
ENSMUSG00000061171	Slc38a11	320106	solute carrier family 38, member 11	0.777211	-1.55574	0.442346	0.343414	1
ENSMUSG00000071719	Nalf2	620592	NALCN channel auxiliary factor 2	-0.850175	-1.33659	-0.470676	0.344545	1
ENSMUSG00000027950	Chrnb2	11444	cholinergic receptor, nicotinic, beta polypeptide 2 (neuronal)	0.702534	-0.162666	0.41862	0.344673	1
ENSMUSG00000024036	Slc37a1	224674	solute carrier family 37 (glycerol-3-phosphate transporter), member 1	0.728604	0.639941	0.415417	0.347915	1
ENSMUSG00000027015	Cybrd1	73649	cytochrome b reductase 1	0.701632	1.82	0.409341	0.348277	1
ENSMUSG00000031340	Gabre	14404	gamma-aminobutyric acid (GABA) A receptor, subunit epsilon	-0.63541	5.22419	-0.401824	0.349536	1
ENSMUSG00000023033	Scn8a	20273	sodium channel, voltage-gated, type VIII, alpha	-0.731983	-0.346705	-0.399296	0.354785	1
ENSMUSG00000059852	Kcng2	240444	potassium voltage-gated channel, subfamily G, member 2	0.712728	-1.28422	0.38023	0.360149	1
ENSMUSG00000044367	Slc16a13	69309	solute carrier family 16 (monocarboxylic acid transporters), member 13	0.706338	1.53553	0.355975	0.369778	1
ENSMUSG00000028435	Aqp3	11828	aquaporin 3	1.21308	-2.1222	0.557453	0.376693	1
ENSMUSG00000001918	Slc1a5	20514	solute carrier family 1 (neutral amino acid transporter), member 5	-0.644066	7.46891	-0.327465	0.376861	1
ENSMUSG00000090122	Kcne1l	66240	potassium voltage-gated channel, Isk-related family, member 1-like, pseudogene	-0.718874	-1.14019	-0.328943	0.383322	1
ENSMUSG00000029490	Mfsd7a	243197	major facilitator superfamily domain containing 7A	-0.633606	1.44089	-0.297387	0.38707	1
ENSMUSG00000038077	Kcna6	16494	potassium voltage-gated channel, shaker-related, subfamily, member 6	-0.723013	-0.979267	-0.321165	0.388146	1
ENSMUSG00000030249	Abcc9	20928	ATP-binding cassette, sub-family C (CFTR/MRP), member 9	-0.717221	3.08635	-0.321123	0.389694	1
ENSMUSG00000033720	Sfxn5	94282	sideroflexin 5	0.631477	3.57129	0.289861	0.389896	1
ENSMUSG00000046959	Slc26a1	231583	solute carrier family 26 (sulfate transporter), member 1	0.67147	-0.405704	0.274866	0.398217	1
ENSMUSG00000035506	Slc12a8	171286	solute carrier family 12 (potassium/chloride transporters), member 8	-0.612356	2.65524	-0.241191	0.407839	1
ENSMUSG00000045775	Slc16a5	217316	solute carrier family 16 (monocarboxylic acid transporters), member 5	0.632622	0.52875	0.232829	0.411328	1
ENSMUSG00000031344	Gabrq	57249	gamma-aminobutyric acid (GABA) A receptor, subunit theta	0.750132	0.912045	0.289864	0.419697	1
ENSMUSG00000007041	Clic1	114584	chloride intracellular channel 1	0.598264	7.79566	0.208984	0.41992	1
ENSMUSG00000018800	Abca5	217265	ATP-binding cassette, sub-family A (ABC1), member 5	-0.602432	3.72724	-0.184875	0.429038	1
ENSMUSG00000023088	Abcc1	17250	ATP-binding cassette, sub-family C (CFTR/MRP), member 1	-0.595645	8.08941	-0.184579	0.429144	1
ENSMUSG00000040907	Atp1a3	232975	ATPase, Na+/K+ transporting, alpha 3 polypeptide	-0.63949	3.47199	-0.18259	0.434335	1
ENSMUSG00000030785	Cox6a2	12862	cytochrome c oxidase subunit 6A2	-0.668972	-0.0869216	-0.189035	0.442465	1
ENSMUSG00000017412	Cacnb4	12298	calcium channel, voltage-dependent, beta 4 subunit	-0.614947	0.0830893	-0.11505	0.457959	1
ENSMUSG00000027219	Slc28a2	269346	solute carrier family 28 (sodium-coupled nucleoside transporter), member 2	0.643618	0.391788	0.121585	0.478589	1
ENSMUSG00000041301	Cftr	12638	cystic fibrosis transmembrane conductance regulator	0.645715	-1.11759	0.122786	0.478797	1
ENSMUSG00000005950	P2rx5	94045	purinergic receptor P2X, ligand-gated ion channel, 5	0.599215	-0.0840618	0.0561563	0.482891	1
ENSMUSG00000029212	Gabrb1	14400	gamma-aminobutyric acid (GABA) A receptor, subunit beta 1	0.6294	1.03041	0.100116	0.483509	1
ENSMUSG00000022199	Slc22a17	59049	solute carrier family 22 (organic cation transporter), member 17	-0.581072	3.5387	-0.00972575	0.496246	1
ENSMUSG00000041313	Slc7a1	11987	solute carrier family 7 (cationic amino acid transporter, y+ system), member 1	0.574878	6.83574	0	0.509888	1
ENSMUSG00000020788	Atp2a3	53313	ATPase, Ca++ transporting, ubiquitous	0.58665	0.379328	0.0145845	0.512099	1
ENSMUSG00000053004	Hrh1	15465	histamine receptor H1	-0.575648	0.0913735	0	0.513464	1
ENSMUSG00000019731	Slc35e1	270066	solute carrier family 35, member E1	0.574144	6.52927	0	0.532927	1
ENSMUSG00000001025	S100a6	20200	S100 calcium binding protein A6 (calcyclin)	-0.562844	9.1494	0	0.545147	1
ENSMUSG00000063142	Kcnma1	16531	potassium large conductance calcium-activated channel, subfamily M, alpha member 1	0.54715	-0.552751	0	0.545812	1
ENSMUSG00000032338	Hcn4	330953	hyperpolarization-activated, cyclic nucleotide-gated K+ 4	0.541486	4.15144	0	0.551244	1
ENSMUSG00000027690	Slc2a2	20526	solute carrier family 2 (facilitated glucose transporter), member 2	-0.524542	-0.973582	0	0.566209	1
ENSMUSG00000070304	Scn2b	72821	sodium channel, voltage-gated, type II, beta	0.526952	0.783251	0	0.567577	1
ENSMUSG00000022899	Slc15a2	57738	solute carrier family 15 (H+/peptide transporter), member 2	0.521084	-1.10732	0	0.569837	1
ENSMUSG00000025094	Slc18a2	214084	solute carrier family 18 (vesicular monoamine), member 2	0.535082	1.85533	0	0.572107	1
ENSMUSG00000028982	Slc25a33	70556	solute carrier family 25, member 33	0.552751	2.17712	0	0.573694	1
ENSMUSG00000037242	Clic4	29876	chloride intracellular channel 4 (mitochondrial)	-0.563752	9.15198	0	0.578856	1
ENSMUSG00000038178	Slc43a2	215113	solute carrier family 43, member 2	-0.540385	4.17921	0	0.582374	1
ENSMUSG00000056656	Apol8	239552	apolipoprotein L 8	-0.499068	-1.31532	0	0.608722	1
ENSMUSG00000046822	Slc39a3	106947	solute carrier family 39 (zinc transporter), member 3	-0.555733	4.88303	0	0.609568	1
ENSMUSG00000009545	Kcnq1	16535	potassium voltage-gated channel, subfamily Q, member 1	0.478795	-0.347636	0	0.611717	1
ENSMUSG00000022822	Abcc5	27416	ATP-binding cassette, sub-family C (CFTR/MRP), member 5	-0.557166	6.48911	0	0.614719	1
ENSMUSG00000050106	Tmc8	217356	transmembrane channel-like gene family 8	-0.48817	0.163436	0	0.62171	1
ENSMUSG00000020331	Hcn2	15166	hyperpolarization-activated, cyclic nucleotide-gated K+ 2	-0.509905	1.8701	0	0.63398	1
ENSMUSG00000049281	Scn3b	235281	sodium channel, voltage-gated, type III, beta	-0.455559	2.49139	0	0.635351	1
ENSMUSG00000047976	Kcna1	16485	potassium voltage-gated channel, shaker-related subfamily, member 1	-0.4662	1.05508	0	0.639241	1
ENSMUSG00000031576	Kcnu1	16532	potassium channel, subfamily U, member 1	-0.458315	0.162367	0	0.656001	1
ENSMUSG00000024270	Slc39a6	106957	solute carrier family 39 (metal ion transporter), member 6	-0.554643	7.73064	0	0.669664	1
ENSMUSG00000000958	Slc7a7	20540	solute carrier family 7 (cationic amino acid transporter, y+ system), member 7	0.488634	3.42159	0	0.670523	1
ENSMUSG00000030895	Hpx	15458	hemopexin	0.419837	-1.11522	0	0.680506	1
ENSMUSG00000070639	Lrrc8b	433926	leucine rich repeat containing 8 family, member B	-0.49897	4.26938	0	0.680584	1
ENSMUSG00000013495	Tmem175	72392	transmembrane protein 175	-0.526401	3.70475	0	0.696088	1
ENSMUSG00000026959	Grin1	14810	glutamate receptor, ionotropic, NMDA1 (zeta 1)	-0.457883	0.252198	0	0.702591	1
ENSMUSG00000063698	Sfxn4	94281	sideroflexin 4	-0.464772	1.09807	0	0.712889	1
ENSMUSG00000030428	Ttyh1	57776	tweety family member 1	-0.376832	-0.253534	0	0.713363	1
ENSMUSG00000031596	Slc7a2	11988	solute carrier family 7 (cationic amino acid transporter, y+ system), member 2	0.369036	4.07533	0	0.725982	1
ENSMUSG00000052726	Kcnt2	240776	potassium channel, subfamily T, member 2	-0.493538	2.42495	0	0.734537	1
ENSMUSG00000033033	Calhm2	72691	calcium homeostasis modulator family member 2	-0.511981	4.47481	0	0.735805	1
ENSMUSG00000037994	Slc9b2	97086	solute carrier family 9, subfamily B (NHA2, cation proton antiporter 2), member 2	-0.390073	-1.01641	0	0.740317	1
ENSMUSG00000028020	Glrb	14658	glycine receptor, beta subunit	0.364286	0.346457	0	0.74105	1
ENSMUSG00000000088	Cox5a	12858	cytochrome c oxidase subunit 5A	0.516997	4.62196	0	0.742882	1
ENSMUSG00000020882	Cacnb1	12295	calcium channel, voltage-dependent, beta 1 subunit	-0.46887	2.21398	0	0.748987	1
ENSMUSG00000021474	Sfxn1	14057	sideroflexin 1	-0.512324	6.4008	0	0.75365	1
ENSMUSG00000015702	Anxa9	71790	annexin A9	-0.387785	0.187435	0	0.754218	1
ENSMUSG00000027953	Slc50a1	19729	solute carrier family 50 (sugar transporter), member 1	-0.526257	4.84017	0	0.755129	1
ENSMUSG00000063652	Slc22a21	56517	solute carrier family 22 (organic cation transporter), member 21	-0.473991	2.20827	0	0.756946	1
ENSMUSG00000032017	Grik4	110637	glutamate receptor, ionotropic, kainate 4	0.33259	-0.945611	0	0.757689	1
ENSMUSG00000023243	Kcnk5	16529	potassium channel, subfamily K, member 5	0.407038	2.23756	0	0.769669	1
ENSMUSG00000020411	Nipal4	214112	NIPA-like domain containing 4	-0.430503	1.22289	0	0.771148	1
ENSMUSG00000000563	Atp5pb	11950	ATP synthase peripheral stalk-membrane subunit b	0.502222	6.85124	0	0.773874	1
ENSMUSG00000096687	Mfsd4b4	213332	major facilitator superfamily domain containing 4B4	0.472061	2.09973	0	0.778028	1
ENSMUSG00000041945	Mfsd9	211798	major facilitator superfamily domain containing 9	-0.363797	0.22782	0	0.779748	1
ENSMUSG00000033685	Ucp2	22228	uncoupling protein 2 (mitochondrial, proton carrier)	-0.46581	5.90745	0	0.780734	1
ENSMUSG00000041329	Atp1b2	11932	ATPase, Na+/K+ transporting, beta 2 polypeptide	-0.302301	4.79661	0	0.794177	1
ENSMUSG00000027956	Tmem144	70652	transmembrane protein 144	0.381199	1.49199	0	0.797143	1
ENSMUSG00000024030	Abcg1	11307	ATP binding cassette subfamily G member 1	0.465318	4.79302	0	0.797204	1
ENSMUSG00000029016	Clcn6	26372	chloride channel, voltage-sensitive 6	-0.478873	4.20978	0	0.799955	1
ENSMUSG00000022742	Cpox	12892	coproporphyrinogen oxidase	-0.513558	5.83641	0	0.802814	1
ENSMUSG00000027577	Chrna4	11438	cholinergic receptor, nicotinic, alpha polypeptide 4	-0.275443	1.28835	0	0.804227	1
ENSMUSG00000020865	Abcc3	76408	ATP-binding cassette, sub-family C (CFTR/MRP), member 3	-0.473626	4.83141	0	0.81119	1
ENSMUSG00000045100	Slc25a26	67582	solute carrier family 25 (mitochondrial carrier, phosphate carrier), member 26	0.468375	2.36039	0	0.816889	1
ENSMUSG00000005089	Slc1a2	20511	solute carrier family 1 (glial high affinity glutamate transporter), member 2	-0.377985	0.355364	0	0.823552	1
ENSMUSG00000030082	Sec61a1	53421	Sec61 alpha 1 subunit (S. cerevisiae)	0.519588	7.9832	0	0.823768	1
ENSMUSG00000002771	Grin2d	14814	glutamate receptor, ionotropic, NMDA2D (epsilon 4)	0.39834	2.57859	0	0.835342	1
ENSMUSG00000040918	Slc19a2	116914	solute carrier family 19 (thiamine transporter), member 2	-0.509951	5.28343	0	0.836626	1
ENSMUSG00000059742	Kcnh7	170738	potassium voltage-gated channel, subfamily H (eag-related), member 7	-0.218446	-1.10889	0	0.839031	1
ENSMUSG00000031343	Gabra3	14396	gamma-aminobutyric acid (GABA) A receptor, subunit alpha 3	-0.462412	6.0108	0	0.840136	1
ENSMUSG00000053897	Slc39a8	67547	solute carrier family 39 (metal ion transporter), member 8	0.45665	3.84283	0	0.84177	1
ENSMUSG00000022758	P2rx6	18440	purinergic receptor P2X, ligand-gated ion channel, 6	0.295725	0.0418209	0	0.84564	1
ENSMUSG00000044749	Abca6	76184	ATP-binding cassette, sub-family A (ABC1), member 6	-0.433188	3.31041	0	0.852131	1
ENSMUSG00000036565	Ttyh3	78339	tweety family member 3	0.490886	6.74403	0	0.852553	1
ENSMUSG00000075318	Scn2a	110876	sodium channel, voltage-gated, type II, alpha	0.380606	2.39466	0	0.862682	1
ENSMUSG00000027737	Slc7a11	26570	solute carrier family 7 (cationic amino acid transporter, y+ system), member 11	-0.375542	4.26651	0	0.8641	1
ENSMUSG00000023912	Slc25a27	74011	solute carrier family 25, member 27	-0.333036	0.450319	0	0.865806	1
ENSMUSG00000001436	Slc19a1	20509	solute carrier family 19 (folate transporter), member 1	0.463471	4.14047	0	0.866424	1
ENSMUSG00000029468	P2rx7	18439	purinergic receptor P2X, ligand-gated ion channel, 7	-0.460869	4.05068	0	0.870076	1
ENSMUSG00000042202	Slc35e2	320541	solute carrier family 35, member E2	0.47279	3.4966	0	0.872033	1
ENSMUSG00000025938	Slco5a1	240726	solute carrier organic anion transporter family, member 5A1	0.339411	2.0132	0	0.87331	1
ENSMUSG00000031482	Slc25a15	18408	solute carrier family 25 (mitochondrial carrier ornithine transporter), member 15	0.447877	3.95091	0	0.876003	1
ENSMUSG00000027087	Itgav	16410	integrin alpha V	0.396977	8.45739	0	0.880501	1
ENSMUSG00000028803	Nipal3	74552	NIPA-like domain containing 3	0.354639	2.56972	0	0.880954	1
ENSMUSG00000004113	Cacna1b	12287	calcium channel, voltage-dependent, N type, alpha 1B subunit	-0.234818	0.28203	0	0.882226	1
ENSMUSG00000040584	Abcb1a	18671	ATP-binding cassette, sub-family B (MDR/TAP), member 1A	-0.271434	2.26854	0	0.884993	1
ENSMUSG00000008932	Slc1a7	242607	solute carrier family 1 (glutamate transporter), member 7	-0.236329	0.514879	0	0.900446	1
ENSMUSG00000020843	Timm22	56322	translocase of inner mitochondrial membrane 22	0.461053	4.3974	0	0.901921	1
ENSMUSG00000029821	Gsdme	54722	gasdermin E	0.399545	3.1554	0	0.902189	1
ENSMUSG00000031105	Slc25a14	20523	solute carrier family 25 (mitochondrial carrier, brain), member 14	0.386226	2.39245	0	0.904759	1
ENSMUSG00000040896	Kcnd3	56543	potassium voltage-gated channel, Shal-related family, member 3	-0.116088	-0.504825	0	0.912702	1
ENSMUSG00000006057	Atp5g1	11951	ATP synthase, H+ transporting, mitochondrial F0 complex, subunit C1 (subunit 9)	0.436522	4.84585	0	0.915885	1
ENSMUSG00000032902	Slc16a1	20501	solute carrier family 16 (monocarboxylic acid transporters), member 1	0.410841	6.19572	0	0.920798	1
ENSMUSG00000036026	Tmem63b	224807	transmembrane protein 63b	0.443167	5.77501	0	0.922553	1
ENSMUSG00000046589	Lrrc8e	72267	leucine rich repeat containing 8 family, member E	-0.36696	2.06667	0	0.922815	1
ENSMUSG00000039908	Slc26a11	268512	solute carrier family 26, member 11	-0.409507	2.9568	0	0.923793	1
ENSMUSG00000078974	Sec61g	20335	SEC61, gamma subunit	0.399192	5.25212	0	0.924459	1
ENSMUSG00000022094	Slc39a14	213053	solute carrier family 39 (zinc transporter), member 14	0.335015	6.9406	0	0.924847	1
ENSMUSG00000019943	Atp2b1	67972	ATPase, Ca++ transporting, plasma membrane 1	0.471965	6.27195	0	0.925202	1
ENSMUSG00000037190	Cyb561d2	56368	cytochrome b-561 domain containing 2	0.35517	3.79848	0	0.930086	1
ENSMUSG00000025393	Atp5b	11947	ATP synthase, H+ transporting mitochondrial F1 complex, beta subunit	0.451216	9.6788	0	0.933286	1
ENSMUSG00000006576	Slc4a3	20536	solute carrier family 4 (anion exchanger), member 3	-0.427062	4.74496	0	0.934615	1
ENSMUSG00000027010	Slc25a12	78830	solute carrier family 25 (mitochondrial carrier, Aralar), member 12	-0.474381	5.28787	0	0.936993	1
ENSMUSG00000025792	Slc25a10	27376	solute carrier family 25 (mitochondrial carrier, dicarboxylate transporter), member 10	0.186843	5.17762	0	0.939984	1
ENSMUSG00000048497	Mmgt2	216829	membrane magnesium transporter 2	0.388673	4.22705	0	0.940431	1
ENSMUSG00000021553	Slc28a3	114304	solute carrier family 28 (sodium-coupled nucleoside transporter), member 3	0.214323	1.87176	0	0.941581	1
ENSMUSG00000022180	Slc7a8	50934	solute carrier family 7 (cationic amino acid transporter, y+ system), member 8	-0.172499	6.03395	0	0.942391	1
ENSMUSG00000032754	Slc8b1	170756	solute carrier family 8 (sodium/lithium/calcium exchanger), member B1	-0.374915	3.60154	0	0.942696	1
ENSMUSG00000061273	Mmgt1	236792	membrane magnesium transporter 1	0.476287	5.67331	0	0.943542	1
ENSMUSG00000005949	Ctns	83429	cystinosis, nephropathic	-0.411095	3.53754	0	0.945515	1
ENSMUSG00000020155	Kcnmb1	16533	potassium large conductance calcium-activated channel, subfamily M, beta member 1	-0.0822898	0.858861	0	0.945776	1
ENSMUSG00000048856	Slc25a47	104910	solute carrier family 25, member 47	0.214674	1.02648	0	0.946571	1
ENSMUSG00000031684	Slc10a7	76775	solute carrier family 10 (sodium/bile acid cotransporter family), member 7	0.408671	4.93247	0	0.948623	1
ENSMUSG00000093904	Tomm20	67952	translocase of outer mitochondrial membrane 20	0.460748	5.86191	0	0.950612	1
ENSMUSG00000061904	Slc25a3	18674	solute carrier family 25 (mitochondrial carrier, phosphate carrier), member 3	0.459574	8.07275	0	0.951291	1
ENSMUSG00000032231	Anxa2	12306	annexin A2	0.437338	9.38155	0	0.951554	1
ENSMUSG00000020102	Slc16a7	20503	solute carrier family 16 (monocarboxylic acid transporters), member 7	0.296197	2.16912	0	0.952536	1
ENSMUSG00000047037	Nipa1	233280	non imprinted in Prader-Willi/Angelman syndrome 1 homolog (human)	-0.403024	3.62936	0	0.952795	1
ENSMUSG00000030741	Spns1	73658	spinster homolog 1	0.426678	5.11547	0	0.953079	1
ENSMUSG00000042797	Aqp11	66333	aquaporin 11	-0.10672	-0.529291	0	0.958757	1
ENSMUSG00000047789	Slc38a9	268706	solute carrier family 38, member 9	-0.360998	3.0947	0	0.95938	1
ENSMUSG00000024403	Atp6v1g2	66237	ATPase, H+ transporting, lysosomal V1 subunit G2	-0.0807007	0.23035	0	0.959532	1
ENSMUSG00000027130	Slc12a6	107723	solute carrier family 12, member 6	-0.414368	4.68016	0	0.963444	1
ENSMUSG00000034863	Ano8	382014	anoctamin 8	0.365597	4.73702	0	0.966223	1
ENSMUSG00000019838	Slc16a10	72472	solute carrier family 16 (monocarboxylic acid transporters), member 10	0.282895	3.54326	0	0.966697	1
ENSMUSG00000038023	Atp6v0a2	21871	ATPase, H+ transporting, lysosomal V0 subunit A2	0.424546	6.25472	0	0.968799	1
ENSMUSG00000033486	Catsper2	212670	cation channel, sperm associated 2	-0.0918688	0.325796	0	0.96892	1
ENSMUSG00000006567	Atp7b	11979	ATPase, Cu++ transporting, beta polypeptide	0.0901051	-0.242506	0	0.969161	1
ENSMUSG00000070570	Slc17a7	72961	solute carrier family 17 (sodium-dependent inorganic phosphate cotransporter), member 7	0.0461653	-0.0880168	0	0.969581	1
ENSMUSG00000014158	Trpv4	63873	transient receptor potential cation channel, subfamily V, member 4	0.196996	3.2113	0	0.969846	1
ENSMUSG00000034248	Slc25a37	67712	solute carrier family 25, member 37	-0.222536	5.47557	0	0.970194	1
ENSMUSG00000016252	Atp5e	67126	ATP synthase, H+ transporting, mitochondrial F1 complex, epsilon subunit	-0.242027	5.88758	0	0.970637	1
ENSMUSG00000037656	Slc20a2	20516	solute carrier family 20, member 2	0.304637	6.07675	0	0.971112	1
ENSMUSG00000057667	Bloc1s3	232946	biogenesis of lysosomal organelles complex-1, subunit 3	-0.269174	2.90036	0	0.97205	1
ENSMUSG00000031633	Slc25a4	11739	solute carrier family 25 (mitochondrial carrier, adenine nucleotide translocator), member 4	0.364124	7.91076	0	0.973562	1
ENSMUSG00000050856	Atp5k	11958	ATP synthase, H+ transporting, mitochondrial F1F0 complex, subunit E	0.226777	4.76176	0	0.973702	1
ENSMUSG00000030452	Nipa2	93790	non imprinted in Prader-Willi/Angelman syndrome 2 homolog (human)	0.416235	4.93556	0	0.97394	1
ENSMUSG00000060181	Slc35e3	215436	solute carrier family 35, member E3	0.310326	3.16878	0	0.974002	1
ENSMUSG00000038717	Atp5l	27425	ATP synthase, H+ transporting, mitochondrial F0 complex, subunit G	0.352647	3.25018	0	0.974054	1
ENSMUSG00000044712	Slc38a6	625098	solute carrier family 38, member 6	0.159037	2.853	0	0.976361	1
ENSMUSG00000028583	Pdpn	14726	podoplanin	0.28046	8.1802	0	0.976609	1
ENSMUSG00000015790	Surf1	20930	surfeit gene 1	-0.254901	4.45905	0	0.976737	1
ENSMUSG00000009731	Kcnd1	16506	potassium voltage-gated channel, Shal-related family, member 1	0.354596	4.80157	0	0.977288	1
ENSMUSG00000079055	Slc8a3	110893	solute carrier family 8 (sodium/calcium exchanger), member 3	0.0528146	-0.772724	0	0.978487	1
ENSMUSG00000054434	Tmem120b	330189	transmembrane protein 120B	-0.0813003	3.02582	0	0.978952	1
ENSMUSG00000028521	Slc35d1	242585	solute carrier family 35 (UDP-glucuronic acid/UDP-N-acetylgalactosamine dual transporter), member D1	0.37826	4.27417	0	0.979901	1
ENSMUSG00000030340	Scnn1a	20276	sodium channel, nonvoltage-gated 1 alpha	-0.0928274	0.879451	0	0.980534	1
ENSMUSG00000074968	Ano3	228432	anoctamin 3	-0.0852179	2.14145	0	0.981644	1
ENSMUSG00000028096	Gpr89	67549	G protein-coupled receptor 89	-0.36475	4.462	0	0.982127	1
ENSMUSG00000040118	Cacna2d1	12293	calcium channel, voltage-dependent, alpha2/delta subunit 1	-0.349408	5.03458	0	0.98227	1
ENSMUSG00000034908	Sidt2	214597	SID1 transmembrane family, member 2	-0.356041	8.16154	0	0.982831	1
ENSMUSG00000054640	Slc8a1	20541	solute carrier family 8 (sodium/calcium exchanger), member 1	-0.21155	5.05769	0	0.983118	1
ENSMUSG00000060961	Slc4a4	54403	solute carrier family 4 (anion exchanger), member 4	0.171885	5.05338	0	0.983445	1
ENSMUSG00000020866	Cacna1g	12291	calcium channel, voltage-dependent, T type, alpha 1G subunit	-0.296876	6.511	0	0.98345	1
ENSMUSG00000048807	Slc35e4	103710	solute carrier family 35, member E4	0.384547	4.72147	0	0.983484	1
ENSMUSG00000025816	Sec61a2	57743	Sec61, alpha subunit 2 (S. cerevisiae)	-0.302088	4.18063	0	0.983495	1
ENSMUSG00000040414	Slc25a28	246696	solute carrier family 25, member 28	-0.261096	4.17815	0	0.983869	1
ENSMUSG00000032842	Abcc10	224814	ATP-binding cassette, sub-family C (CFTR/MRP), member 10	0.261359	2.99954	0	0.984848	1
ENSMUSG00000020153	Ndufs7	75406	NADH:ubiquinone oxidoreductase core subunit S7	-0.328887	5.13394	0	0.985411	1
ENSMUSG00000034258	Flvcr2	217721	feline leukemia virus subgroup C cellular receptor 2	0.135922	1.26524	0	0.985714	1
ENSMUSG00000039886	Tmem120a	215210	transmembrane protein 120A	0.348932	4.93817	0	0.987184	1
ENSMUSG00000057193	Slc44a2	68682	solute carrier family 44, member 2	0.392961	7.33468	0	0.987225	1
ENSMUSG00000030201	Lrp6	16974	low density lipoprotein receptor-related protein 6	-0.289925	7.09444	0	0.988007	1
ENSMUSG00000020744	Slc25a19	67283	solute carrier family 25 (mitochondrial thiamine pyrophosphate carrier), member 19	-0.237474	3.26633	0	0.988123	1
ENSMUSG00000018770	Atp5g3	228033	ATP synthase, H+ transporting, mitochondrial F0 complex, subunit C3 (subunit 9)	0.358354	6.98321	0	0.988189	1
ENSMUSG00000024891	Slc29a2	13340	solute carrier family 29 (nucleoside transporters), member 2	-0.0716707	1.12884	0	0.98893	1
ENSMUSG00000024069	Slc30a6	210148	solute carrier family 30 (zinc transporter), member 6	0.355085	4.05851	0	0.989242	1
ENSMUSG00000028931	Kcnab2	16498	potassium voltage-gated channel, shaker-related subfamily, beta member 2	-0.217753	3.71176	0	0.989727	1
ENSMUSG00000031904	Slc7a6	330836	solute carrier family 7 (cationic amino acid transporter, y+ system), member 6	0.333704	6.21944	0	0.989738	1
ENSMUSG00000040447	Spns2	216892	spinster homolog 2	-0.283541	6.10647	0	0.990139	1
ENSMUSG00000025645	Ccdc51	66658	coiled-coil domain containing 51	0.128992	2.22834	0	0.990622	1
ENSMUSG00000032849	Abcc4	239273	ATP-binding cassette, sub-family C (CFTR/MRP), member 4	-0.156768	5.87414	0	0.990843	1
ENSMUSG00000018507	Trpv2	22368	transient receptor potential cation channel, subfamily V, member 2	-0.346901	4.88352	0	0.991134	1
ENSMUSG00000039878	Slc39a5	72002	solute carrier family 39 (metal ion transporter), member 5	-0.0137201	-0.895314	0	0.991178	1
ENSMUSG00000034445	Cyb561a3	225912	cytochrome b561 family, member A3	-0.204551	4.12202	0	0.991291	1
ENSMUSG00000038690	Atp5j2	57423	ATP synthase, H+ transporting, mitochondrial F0 complex, subunit F2	0.165107	6.2553	0	0.991635	1
ENSMUSG00000045973	Slc25a51	230125	solute carrier family 25, member 51	-0.238385	6.98069	0	0.991917	1
ENSMUSG00000026463	Atp2b4	381290	ATPase, Ca++ transporting, plasma membrane 4	-0.0395858	5.05344	0	0.992555	1
ENSMUSG00000026568	Mpc2	70456	mitochondrial pyruvate carrier 2	0.278352	4.95096	0	0.992728	1
ENSMUSG00000037455	Slc18b1	76306	solute carrier family 18, subfamily B, member 1	-0.191693	4.05938	0	0.993612	1
ENSMUSG00000005674	Tomm40l	641376	translocase of outer mitochondrial membrane 40-like	0.139888	2.83571	0	0.994147	1
ENSMUSG00000089774	Slc5a3	53881	solute carrier family 5 (inositol transporters), member 3	-0.0576058	5.79598	0	0.994165	1
ENSMUSG00000023393	Slc17a9	228993	solute carrier family 17, member 9	0.0483893	1.05273	0	0.994438	1
ENSMUSG00000039865	Slc44a3	213603	solute carrier family 44, member 3	-0.158753	3.33834	0	0.994513	1
ENSMUSG00000023259	Slc26a6	171429	solute carrier family 26, member 6	0.0872047	2.34475	0	0.994595	1
ENSMUSG00000030768	Disp1	68897	dispatched RND transporter family member 1	0.264143	5.48821	0	0.994675	1
ENSMUSG00000031862	Atp13a1	170759	ATPase type 13A1	0.352133	6.29248	0	0.994763	1
ENSMUSG00000038496	Slc19a3	80721	solute carrier family 19, member 3	-0.0427659	0.698803	0	0.994798	1
ENSMUSG00000061306	Slc38a10	72055	solute carrier family 38, member 10	-0.317713	8.9366	0	0.995041	1
ENSMUSG00000036636	Clcn7	26373	chloride channel, voltage-sensitive 7	-0.357405	5.89889	0	0.995635	1
ENSMUSG00000107283	Mpv17	17527	MpV17 mitochondrial inner membrane protein	-0.243491	4.75918	0	0.995709	1
ENSMUSG00000028854	Slc9a1	20544	solute carrier family 9 (sodium/hydrogen exchanger), member 1	-0.310463	6.45668	0	0.995956	1
ENSMUSG00000039156	Stim2	116873	stromal interaction molecule 2	0.340349	5.69795	0	0.996023	1
ENSMUSG00000001082	Mfsd10	68294	major facilitator superfamily domain containing 10	-0.348634	5.83119	0	0.996155	1
ENSMUSG00000037089	Slc35b2	73836	solute carrier family 35, member B2	0.295423	6.01544	0	0.996222	1
ENSMUSG00000048677	Tpcn2	233979	two pore segment channel 2	0.279282	4.52693	0	0.996499	1
ENSMUSG00000031129	Slc9a9	331004	solute carrier family 9 (sodium/hydrogen exchanger), member 9	-0.0980839	3.05316	0	0.99652	1
ENSMUSG00000009647	Mcu	215999	mitochondrial calcium uniporter	-0.269752	4.97107	0	0.99653	1
ENSMUSG00000029802	Abcg2	26357	ATP binding cassette subfamily G member 2 (Junior blood group)	0.248672	5.50046	0	0.99653	1
ENSMUSG00000033147	Slc22a15	242126	solute carrier family 22 (organic anion/cation transporter), member 15	-0.216399	3.50114	0	0.996586	1
ENSMUSG00000026172	Bcs1l	66821	BCS1-like (yeast)	-0.283043	3.83026	0	0.996719	1
ENSMUSG00000014606	Slc25a11	67863	solute carrier family 25 (mitochondrial carrier oxoglutarate carrier), member 11	0.25704	5.83678	0	0.996773	1
ENSMUSG00000021432	Slc35b3	108652	solute carrier family 35, member B3	0.239114	3.63756	0	0.996776	1
ENSMUSG00000021629	Slc30a5	69048	solute carrier family 30 (zinc transporter), member 5	0.32594	6.05708	0	0.996803	1
ENSMUSG00000064105	Cnnm2	94219	cyclin M2	0.0778795	3.0421	0	0.996833	1
ENSMUSG00000046079	Lrrc8d	231549	leucine rich repeat containing 8D	0.124487	4.5734	0	0.996838	1
ENSMUSG00000031231	Cox7b	66142	cytochrome c oxidase subunit 7B	0.193393	5.92642	0	0.996846	1
ENSMUSG00000047330	Kcne4	57814	potassium voltage-gated channel, Isk-related subfamily, gene 4	0.162716	5.40558	0	0.99686	1
ENSMUSG00000006641	Slc5a6	330064	solute carrier family 5 (sodium-dependent vitamin transporter), member 6	0.102809	2.37621	0	0.996937	1
ENSMUSG00000041797	Abca9	217262	ATP-binding cassette, sub-family A (ABC1), member 9	-0.188262	5.48163	0	0.997052	1
ENSMUSG00000040322	Slc25a24	229731	solute carrier family 25 (mitochondrial carrier, phosphate carrier), member 24	0.231916	6.06806	0	0.997112	1
ENSMUSG00000022890	Atp5j	11957	ATP synthase, H+ transporting, mitochondrial F0 complex, subunit F	0.211054	6.02187	0	0.997232	1
ENSMUSG00000017765	Slc12a4	20498	solute carrier family 12, member 4	-0.362882	7.16668	0	0.997235	1
ENSMUSG00000034591	Slc41a2	338365	solute carrier family 41, member 2	0.18308	5.11651	0	0.997237	1
ENSMUSG00000003528	Slc25a1	13358	solute carrier family 25 (mitochondrial carrier, citrate transporter), member 1	-0.354695	6.56392	0	0.9973	1
ENSMUSG00000020283	Pex13	72129	peroxisomal biogenesis factor 13	0.134752	4.98086	0	0.997356	1
ENSMUSG00000020798	Spns3	77577	spinster homolog 3	-0.00592958	-0.324136	0	0.997371	1
ENSMUSG00000024096	Ralbp1	19765	ralA binding protein 1	-0.300551	6.81517	0	0.997501	1
ENSMUSG00000032602	Slc25a20	57279	solute carrier family 25 (mitochondrial carnitine/acylcarnitine translocase), member 20	-0.203417	4.78365	0	0.997564	1
ENSMUSG00000042246	Tmc7	209760	transmembrane channel-like gene family 7	-0.0495093	2.14361	0	0.997609	1
ENSMUSG00000044348	Slc25a53	67062	solute carrier family 25, member 53	-0.0219383	1.62873	0	0.997631	1
ENSMUSG00000013160	Atp6v0d1	11972	ATPase, H+ transporting, lysosomal V0 subunit D1	0.359314	6.32151	0	0.997689	1
ENSMUSG00000032741	Tpcn1	252972	two pore channel 1	-0.247229	5.15066	0	0.997724	1
ENSMUSG00000038462	Uqcrfs1	66694	ubiquinol-cytochrome c reductase, Rieske iron-sulfur polypeptide 1	0.229841	5.86707	0	0.997768	1
ENSMUSG00000019082	Slc25a22	68267	solute carrier family 25 (mitochondrial carrier, glutamate), member 22	-0.314558	5.62453	0	0.997839	1
ENSMUSG00000015243	Abca1	11303	ATP-binding cassette, sub-family A (ABC1), member 1	0.0411787	6.77075	0	0.997996	1
ENSMUSG00000022756	Slc7a4	224022	solute carrier family 7 (cationic amino acid transporter, y+ system), member 4	-0.00398877	0.800872	0	0.998003	1
ENSMUSG00000022533	Atp13a3	224088	ATPase type 13A3	0.230011	7.31222	0	0.99805	1
ENSMUSG00000064210	Ano6	105722	anoctamin 6	0.331073	7.81073	0	0.998129	1
ENSMUSG00000020100	Slc29a3	71279	solute carrier family 29 (nucleoside transporters), member 3	-0.228666	4.87608	0	0.998218	1
ENSMUSG00000059149	Mfsd4a	213006	major facilitator superfamily domain containing 4A	-0.150327	3.83483	0	0.998251	1
ENSMUSG00000033161	Atp1a1	11928	ATPase, Na+/K+ transporting, alpha 1 polypeptide	0.303774	9.93369	0	0.99839	1
ENSMUSG00000016319	Slc25a5	11740	solute carrier family 25 (mitochondrial carrier, adenine nucleotide translocator), member 5	0.142027	7.75528	0	0.99846	1
ENSMUSG00000030102	Itpr1	16438	inositol 1,4,5-trisphosphate receptor 1	-0.146141	6.28567	0	0.998473	1
ENSMUSG00000025212	Sfxn3	94280	sideroflexin 3	-0.246625	6.08765	0	0.998473	1
ENSMUSG00000017756	Slc12a7	20499	solute carrier family 12, member 7	0.0185617	4.83894	0	0.998521	1
ENSMUSG00000029221	Slc30a9	109108	solute carrier family 30 (zinc transporter), member 9	-0.330165	6.11129	0	0.998543	1
ENSMUSG00000019302	Atp6v0a1	11975	ATPase, H+ transporting, lysosomal V0 subunit A1	-0.32206	6.4999	0	0.998558	1
ENSMUSG00000027340	Slc23a2	54338	solute carrier family 23 (nucleobase transporters), member 2	-0.158314	5.52611	0	0.998569	1
ENSMUSG00000028744	Slc66a1	212555	solute carrier family 66 member 1	0.173821	3.26621	0	0.998636	1
ENSMUSG00000042616	Oscp1	230751	organic solute carrier partner 1	0.0398112	2.37353	0	0.998642	1
ENSMUSG00000014444	Piezo1	234839	piezo-type mechanosensitive ion channel component 1	0.179958	7.72866	0	0.99866	1
ENSMUSG00000026627	Pacc1	66950	proton activated chloride channel 1	-0.0685002	3.31781	0	0.998704	1
ENSMUSG00000031158	Timm17b	21855	translocase of inner mitochondrial membrane 17b	-0.084615	4.60065	0	0.998725	1
ENSMUSG00000013701	Timm23	53600	translocase of inner mitochondrial membrane 23	0.29917	5.02215	0	0.99877	1
ENSMUSG00000020873	Slc35b1	110172	solute carrier family 35, member B1	0.299043	6.07796	0	0.998785	1
ENSMUSG00000022265	Ank	11732	progressive ankylosis	0.0336123	5.06572	0	0.998839	1
ENSMUSG00000079056	Kcnip3	56461	Kv channel interacting protein 3, calsenilin	0.027073	1.91767	0	0.99885	1
ENSMUSG00000035798	Zdhhc17	320150	zinc finger, DHHC domain containing 17	-0.0516205	4.65812	0	0.998876	1
ENSMUSG00000033272	Slc35a4	67843	solute carrier family 35, member A4	0.32344	6.09801	0	0.998894	1
ENSMUSG00000027661	Slc2a10	170441	solute carrier family 2 (facilitated glucose transporter), member 10	0.141239	4.99105	0	0.998965	1
ENSMUSG00000029416	Slc15a4	100561	solute carrier family 15, member 4	-0.175995	4.6917	0	0.998972	1
ENSMUSG00000005510	Ndufs3	68349	NADH:ubiquinone oxidoreductase core subunit S3	-0.229045	4.88316	0	0.998973	1
ENSMUSG00000022752	Tomm70a	28185	translocase of outer mitochondrial membrane 70A	0.323655	6.53819	0	0.999	1
ENSMUSG00000029467	Atp2a2	11938	ATPase, Ca++ transporting, cardiac muscle, slow twitch 2	0.245598	9.0367	0	0.999041	1
ENSMUSG00000049940	Pgrmc2	70804	progesterone receptor membrane component 2	0.270715	6.31705	0	0.999053	1
ENSMUSG00000022427	Tomm22	223696	translocase of outer mitochondrial membrane 22	0.238781	5.78671	0	0.999069	1
ENSMUSG00000041654	Slc39a11	69806	solute carrier family 39 (metal ion transporter), member 11	0.168096	4.79866	0	0.999096	1
ENSMUSG00000025790	Slco3a1	108116	solute carrier organic anion transporter family, member 3a1	-0.126172	7.10601	0	0.999103	1
ENSMUSG00000034659	Tmem109	68539	transmembrane protein 109	-0.194165	6.60896	0	0.999128	1
ENSMUSG00000018470	Kcnab3	16499	potassium voltage-gated channel, shaker-related subfamily, beta member 3	0.00217725	-0.790457	0	0.999129	1
ENSMUSG00000020261	Slc36a1	215335	solute carrier family 36 (proton/amino acid symporter), member 1	-0.164537	6.00333	0	0.999139	1
ENSMUSG00000014294	Ndufa2	17991	NADH:ubiquinone oxidoreductase subunit A2	0.0713704	5.37189	0	0.999162	1
ENSMUSG00000050144	Slc25a44	229517	solute carrier family 25, member 44	-0.159967	5.44734	0	0.999172	1
ENSMUSG00000027822	Slc33a1	11416	solute carrier family 33 (acetyl-CoA transporter), member 1	0.199612	4.93416	0	0.999214	1
ENSMUSG00000052428	Tmco1	68944	transmembrane and coiled-coil domains 1	0.166901	6.31719	0	0.999269	1
ENSMUSG00000028293	Slc35a1	24060	solute carrier family 35 (CMP-sialic acid transporter), member 1	0.123386	4.92503	0	0.999365	1
ENSMUSG00000014786	Slc9a5	277973	solute carrier family 9 (sodium/hydrogen exchanger), member 5	-0.0922911	3.26017	0	0.99937	1
ENSMUSG00000003873	Bax	12028	BCL2-associated X protein	-0.0345609	6.34006	0	0.99938	1
ENSMUSG00000032122	Slc37a2	56857	solute carrier family 37 (glycerol-3-phosphate transporter), member 2	0.0807435	4.05335	0	0.999387	1
ENSMUSG00000013593	Ndufs2	226646	NADH:ubiquinone oxidoreductase core subunit S2	0.228396	6.93028	0	0.999389	1
ENSMUSG00000031934	Panx1	55991	pannexin 1	0.113825	4.12293	0	0.999396	1
ENSMUSG00000028645	Slc2a1	20525	solute carrier family 2 (facilitated glucose transporter), member 1	0.139258	7.37061	0	0.999406	1
ENSMUSG00000028542	Slc6a9	14664	solute carrier family 6 (neurotransmitter transporter, glycine), member 9	-0.00693986	4.94597	0	0.999416	1
ENSMUSG00000063873	Slc24a3	94249	solute carrier family 24 (sodium/potassium/calcium exchanger), member 3	-0.211076	5.17278	0	0.999417	1
ENSMUSG00000020264	Slc36a2	246049	solute carrier family 36 (proton/amino acid symporter), member 2	-0.0718822	5.37028	0	0.99945	1
ENSMUSG00000062580	Timm17a	21854	translocase of inner mitochondrial membrane 17a	0.197542	6.0835	0	0.999452	1
ENSMUSG00000002944	Cd36	12491	CD36 molecule	0.021237	6.45079	0	0.999462	1
ENSMUSG00000025428	Atp5a1	11946	ATP synthase, H+ transporting, mitochondrial F1 complex, alpha subunit 1	0.250048	8.87929	0	0.999462	1
ENSMUSG00000038212	Mfsd14b	66631	major facilitator superfamily domain containing 14B	-0.191126	5.83567	0	0.99947	1
ENSMUSG00000027994	Mcub	66815	mitochondrial calcium uniporter dominant negative beta subunit	0.110744	4.02798	0	0.999471	1
ENSMUSG00000024327	Slc39a7	14977	solute carrier family 39 (zinc transporter), member 7	0.150933	4.02787	0	0.999506	1
ENSMUSG00000028975	Pex14	56273	peroxisomal biogenesis factor 14	0.10614	4.43708	0	0.999519	1
ENSMUSG00000023030	Slc11a2	18174	solute carrier family 11 (proton-coupled divalent metal ion transporters), member 2	-0.172512	5.53455	0	0.999521	1
ENSMUSG00000015575	Atp6v0e	11974	ATPase, H+ transporting, lysosomal V0 subunit E	0.102996	6.47629	0	0.999585	1
ENSMUSG00000052310	Slc39a1	30791	solute carrier family 39 (zinc transporter), member 1	-0.214786	7.29636	0	0.999588	1
ENSMUSG00000025781	Atp5c1	11949	ATP synthase, H+ transporting, mitochondrial F1 complex, gamma polypeptide 1	-0.139715	6.62121	0	0.999588	1
ENSMUSG00000021771	Vdac2	22334	voltage-dependent anion channel 2	0.17111	7.51849	0	0.999593	1
ENSMUSG00000022956	Atp5o	28080	ATP synthase, H+ transporting, mitochondrial F1 complex, O subunit	0.184775	6.45377	0	0.999602	1
ENSMUSG00000007476	Lrrc8a	241296	leucine rich repeat containing 8A VRAC subunit A	-0.2002	4.84261	0	0.999603	1
ENSMUSG00000049686	Orai1	109305	ORAI calcium release-activated calcium modulator 1	0.02354	3.39515	0	0.999613	1
ENSMUSG00000039463	Slc9a8	77031	solute carrier family 9 (sodium/hydrogen exchanger), member 8	0.139807	4.56289	0	0.999619	1
ENSMUSG00000026819	Slc25a25	227731	solute carrier family 25 (mitochondrial carrier, phosphate carrier), member 25	0.135296	5.49817	0	0.999638	1
ENSMUSG00000021114	Atp6v1d	73834	ATPase, H+ transporting, lysosomal V1 subunit D	0.151413	5.52473	0	0.999681	1
ENSMUSG00000033379	Atp6v0b	114143	ATPase, H+ transporting, lysosomal V0 subunit B	0.202265	5.7163	0	0.999691	1
ENSMUSG00000066595	Flvcr1	226844	feline leukemia virus subgroup C cellular receptor 1	-0.0384393	3.55148	0	0.999692	1
ENSMUSG00000021764	Ndufs4	17993	NADH:ubiquinone oxidoreductase core subunit S4	0.0483498	5.17369	0	0.999692	1
ENSMUSG00000019210	Atp6v1e1	11973	ATPase, H+ transporting, lysosomal V1 subunit E1	-0.171951	6.39988	0	0.999692	1
ENSMUSG00000019558	Slc6a8	102857	solute carrier family 6 (neurotransmitter transporter, creatine), member 8	-0.151754	7.01975	0	0.999701	1
ENSMUSG00000036622	Atp13a2	74772	ATPase type 13A2	-0.0627566	4.97037	0	0.999717	1
ENSMUSG00000033792	Atp7a	11977	ATPase, Cu++ transporting, alpha polypeptide	-0.0815593	5.05731	0	0.999728	1
ENSMUSG00000059005	Hnrnpa3	229279	heterogeneous nuclear ribonucleoprotein A3	0.147134	4.95241	0	0.999734	1
ENSMUSG00000052459	Atp6v1a	11964	ATPase, H+ transporting, lysosomal V1 subunit A	-0.211635	7.25188	0	0.999749	1
ENSMUSG00000031974	Abcb10	56199	ATP-binding cassette, sub-family B (MDR/TAP), member 10	0.0567294	4.39811	0	0.999759	1
ENSMUSG00000026519	Tmem63a	208795	transmembrane protein 63a	-0.156902	6.37846	0	0.999761	1
ENSMUSG00000030096	Slc6a6	21366	solute carrier family 6 (neurotransmitter transporter, taurine), member 6	0.145911	7.56463	0	0.999769	1
ENSMUSG00000022299	Slc25a32	69906	solute carrier family 25, member 32	0.0742753	3.93524	0	0.999773	1
ENSMUSG00000035722	Abca7	27403	ATP-binding cassette, sub-family A (ABC1), member 7	-0.169033	5.42636	0	0.999794	1
ENSMUSG00000018999	Slc35b4	58246	solute carrier family 35, member B4	0.244446	6.48088	0	0.999799	1
ENSMUSG00000002105	Slc39a13	68427	solute carrier family 39 (metal ion transporter), member 13	-0.122914	6.50335	0	0.999801	1
ENSMUSG00000030471	Zdhhc13	243983	zinc finger, DHHC domain containing 13	0.160391	4.49383	0	0.999814	1
ENSMUSG00000037344	Slc12a9	83704	solute carrier family 12 (potassium/chloride transporters), member 9	-0.172048	4.4956	0	0.999822	1
ENSMUSG00000022797	Tfrc	22042	transferrin receptor	0.141084	6.5124	0	0.999828	1
ENSMUSG00000001138	Cnnm3	94218	cyclin M3	-0.0321264	4.50978	0	0.999839	1
ENSMUSG00000021733	Slc4a7	218756	solute carrier family 4, sodium bicarbonate cotransporter, member 7	-0.0787772	5.45698	0	0.999843	1
ENSMUSG00000049922	Slc35c1	228368	solute carrier family 35, member C1	0.0515991	4.86204	0	0.999845	1
ENSMUSG00000038366	Lasp1	16796	LIM and SH3 protein 1	0.099739	8.77826	0	0.999851	1
ENSMUSG00000031333	Abcb7	11306	ATP-binding cassette, sub-family B (MDR/TAP), member 7	0.108869	4.96201	0	0.999857	1
ENSMUSG00000032449	Slc25a36	192287	solute carrier family 25, member 36	-0.139457	5.47052	0	0.999862	1
ENSMUSG00000037916	Ndufv1	17995	NADH:ubiquinone oxidoreductase core subunit V1	-0.0460197	5.99548	0	0.999864	1
ENSMUSG00000060681	Slc9a6	236794	solute carrier family 9 (sodium/hydrogen exchanger), member 6	-0.109811	4.93143	0	0.999877	1
ENSMUSG00000040029	Ipo8	320727	importin 8	0.177813	5.92176	0	0.999878	1
ENSMUSG00000022664	Slc35a5	74102	solute carrier family 35, member A5	-0.119309	4.75685	0	0.999885	1
ENSMUSG00000041697	Cox6a1	12861	cytochrome c oxidase subunit 6A1	0.0846438	6.8999	0	0.999886	1
ENSMUSG00000036534	Slc38a7	234595	solute carrier family 38, member 7	0.0516513	4.35111	0	0.999888	1
ENSMUSG00000006273	Atp6v1b2	11966	ATPase, H+ transporting, lysosomal V1 subunit B2	-0.118513	6.79323	0	0.999891	1
ENSMUSG00000022551	Cyc1	66445	cytochrome c-1	0.161377	6.29375	0	0.999901	1
ENSMUSG00000038276	Asic3	171209	acid-sensing (proton-gated) ion channel 3	0.0451127	7.07078	0	0.999904	1
ENSMUSG00000026469	Xpr1	19775	xenotropic and polytropic retrovirus receptor 1	0.118157	6.23721	0	0.999908	1
ENSMUSG00000027775	Mfsd1	66868	major facilitator superfamily domain containing 1	-0.102887	6.67903	0	0.99991	1
ENSMUSG00000027957	Slc35a3	229782	solute carrier family 35 (UDP-N-acetylglucosamine (UDP-GlcNAc) transporter), member 3	-0.111407	5.26935	0	0.99991	1
ENSMUSG00000032412	Atp1b3	11933	ATPase, Na+/K+ transporting, beta 3 polypeptide	0.136695	7.38224	0	0.999911	1
ENSMUSG00000032806	Slc10a3	214601	solute carrier family 10 (sodium/bile acid cotransporter family), member 3	0.0399169	4.2463	0	0.999912	1
ENSMUSG00000027075	Slc43a1	72401	solute carrier family 43, member 1	-0.0243922	4.28621	0	0.999916	1
ENSMUSG00000039747	Orai2	269717	ORAI calcium release-activated calcium modulator 2	-0.0942333	4.21104	0	0.99992	1
ENSMUSG00000079020	Slc45a4	106068	solute carrier family 45, member 4	0.0959844	5.07316	0	0.999925	1
ENSMUSG00000028127	Abcd3	19299	ATP-binding cassette, sub-family D (ALD), member 3	-0.206003	6.53016	0	0.999926	1
ENSMUSG00000039105	Atp6v1g1	66290	ATPase, H+ transporting, lysosomal V1 subunit G1	-0.115773	5.51934	0	0.999927	1
ENSMUSG00000062683	Atp5g2	67942	ATP synthase, H+ transporting, mitochondrial F0 complex, subunit C2 (subunit 9)	0.0207209	4.56305	0	0.999927	1
ENSMUSG00000029234	Tmem165	21982	transmembrane protein 165	-0.122227	6.22768	0	0.999928	1
ENSMUSG00000033793	Atp6v1h	108664	ATPase, H+ transporting, lysosomal V1 subunit H	-0.102339	6.28095	0	0.999929	1
ENSMUSG00000027365	Trpm7	58800	transient receptor potential cation channel, subfamily M, member 7	-0.0603233	6.77565	0	0.999933	1
ENSMUSG00000019802	Sec63	140740	SEC63-like (S. cerevisiae)	0.156585	7.70866	0	0.999933	1
ENSMUSG00000028532	Cachd1	320508	cache domain containing 1	-0.0416135	5.45382	0	0.999934	1
ENSMUSG00000021339	Mrs2	380836	MRS2 magnesium transporter	0.0391201	4.14435	0	0.999936	1
ENSMUSG00000031808	Slc27a1	26457	solute carrier family 27 (fatty acid transporter), member 1	-0.0286994	3.81011	0	0.99994	1
ENSMUSG00000003072	Atp5d	66043	ATP synthase, H+ transporting, mitochondrial F1 complex, delta subunit	-0.0851805	6.69057	0	0.99994	1
ENSMUSG00000022560	Slc52a2	52710	solute carrier protein 52, member 2	-0.0521823	4.44591	0	0.99994	1
ENSMUSG00000008892	Vdac3	22335	voltage-dependent anion channel 3	-0.0913638	5.81626	0	0.99994	1
ENSMUSG00000022404	Slc25a17	20524	solute carrier family 25 (mitochondrial carrier, peroxisomal membrane protein), member 17	0.0589457	5.49139	0	0.999944	1
ENSMUSG00000029175	Slc35f6	74919	solute carrier family 35, member F6	-0.140359	5.76722	0	0.999946	1
ENSMUSG00000020402	Vdac1	22333	voltage-dependent anion channel 1	-0.0729049	7.94158	0	0.999948	1
ENSMUSG00000003352	Cacnb3	12297	calcium channel, voltage-dependent, beta 3 subunit	-0.133179	6.44551	0	0.999951	1
ENSMUSG00000034566	Atp5h	71679	ATP synthase, H+ transporting, mitochondrial F0 complex, subunit D	-0.00554598	6.29495	0	0.999955	1
ENSMUSG00000005299	Letm1	56384	leucine zipper-EF-hand containing transmembrane protein 1	0.0762388	5.73576	0	0.999958	1
ENSMUSG00000031156	Slc35a2	22232	solute carrier family 35 (UDP-galactose transporter), member A2	0.126046	5.58393	0	0.999958	1
ENSMUSG00000066150	Slc31a1	20529	solute carrier family 31, member 1	-0.0515349	6.19025	0	0.999959	1
ENSMUSG00000024099	Ndufv2	72900	NADH:ubiquinone oxidoreductase core subunit V2	-0.0268167	6.20319	0	0.999961	1
ENSMUSG00000031791	Tmem38a	74166	transmembrane protein 38A	0.00918563	3.71643	0	0.999962	1
ENSMUSG00000025968	Ndufs1	227197	NADH:ubiquinone oxidoreductase core subunit S1	0.129243	6.22558	0	0.999963	1
ENSMUSG00000019969	Psen1	19164	presenilin 1	-0.0996905	6.70614	0	0.99997	1
ENSMUSG00000037949	Ano10	102566	anoctamin 10	-0.045657	5.99044	0	0.999971	1
ENSMUSG00000005802	Slc30a4	22785	solute carrier family 30 (zinc transporter), member 4	-0.0776498	5.83989	0	0.999974	1
ENSMUSG00000032570	Atp2c1	235574	ATPase, Ca++-sequestering	-0.0726836	6.8976	0	0.999976	1
ENSMUSG00000071253	Slc25a16	73132	solute carrier family 25 (mitochondrial carrier, Graves disease autoantigen), member 16	-0.022321	4.28829	0	0.999979	1
ENSMUSG00000018340	Anxa6	11749	annexin A6	-0.0449173	9.07238	0	0.99998	1
ENSMUSG00000004285	Atp6v1f	66144	ATPase, H+ transporting, lysosomal V1 subunit F	0.00701175	5.26126	0	0.999981	1
ENSMUSG00000000605	Clcn4	12727	chloride channel, voltage-sensitive 4	0.0707576	6.17478	0	0.999982	1
ENSMUSG00000045665	Mfsd5	106073	major facilitator superfamily domain containing 5	-0.0632229	5.90222	0	0.999983	1
ENSMUSG00000017664	Slc35c2	228875	solute carrier family 35, member C2	0.0254469	4.79929	0	0.999983	1
ENSMUSG00000010095	Slc3a2	17254	solute carrier family 3 (activators of dibasic and neutral amino acid transport), member 2	0.0510843	7.44526	0	0.999986	1
ENSMUSG00000054414	Slc30a7	66500	solute carrier family 30 (zinc transporter), member 7	0.0383011	6.0907	0	0.999987	1
ENSMUSG00000029924	Slc37a3	72144	solute carrier family 37 (glycerol-3-phosphate transporter), member 3	0.0292543	5.45098	0	0.999988	1
ENSMUSG00000022295	Atp6v1c1	66335	ATPase, H+ transporting, lysosomal V1 subunit C1	-0.0496565	5.75808	0	0.999989	1
ENSMUSG00000034462	Pkd2	18764	polycystin 2, transient receptor potential cation channel	-0.0244569	7.52236	0	0.999991	1
ENSMUSG00000034320	Slc26a2	13521	solute carrier family 26 (sulfate transporter), member 2	-0.00993953	4.98451	0	0.999992	1
ENSMUSG00000024121	Atp6v0c	11984	ATPase, H+ transporting, lysosomal V0 subunit C	0.00261279	4.27812	0	0.999992	1
ENSMUSG00000001986	Gria3	53623	glutamate receptor, ionotropic, AMPA3 (alpha 3)	0.0322317	6.66482	0	0.999994	1
ENSMUSG00000038497	Tmco3	234076	transmembrane and coiled-coil domains 3	-0.011587	6.0254	0	0.999996	1
ENSMUSG00000048833	Slc39a9	328133	solute carrier family 39 (zinc transporter), member 9	-0.00646858	6.17384	0	0.999998	1
ENSMUSG00000026260	Ndufa10	67273	NADH:ubiquinone oxidoreductase subunit A10	-0.0156389	5.95139	0	0.999998	1
ENSMUSG00000031232	Magt1	67075	magnesium transporter 1	-0.0166373	6.93596	0	0.999998	1
ENSMUSG00000089911	Mfsd14a	15247	major facilitator superfamily domain containing 14A	0.0063507	5.20426	0	0.999999	1
ENSMUSG00000043885	Slc36a4	234967	solute carrier family 36 (proton/amino acid symporter), member 4	-0.000886486	5.60827	0	1	1
