# Supplementary material for: Acid-base homeostasis orchestrated by NHE1 defines the pancreatic stellate cell phenotype in pancreatic cancer
Source: JCI Insight. 2023 Oct 9;8(19):e170928. doi: 10.1172/jci.insight.170928 (PMC10619433; doi:10.1172/jci.insight.170928)
Supplement: Supplemental table 4 [file jciinsight-8-170928-s107.xlsx]

## Sheet: Tabelle1
Supplementary Table 4.
Acrylamide-concentration (%)	Bisacrylamide-concentration (%)	Hydroxyacrylamide concentration (%)	Volume Acrylamide mix (µl)	Volume PBS (µl)	Stiffness
2.5	0.07	0.8	53	447	Soft (<1 kPa)
3.54	0.1	1.15	75	425	Medium (3-7 kPa)
7.08	0.2	2.3	150	350	Stiff (>10 kPa)
